# Supplementary material for: Defining the ligand-dependent proximatome of the sigma 1 receptor
Source: Front Cell Dev Biol. 2023 Jun 7;11:1045759. doi: 10.3389/fcell.2023.1045759 (PMC10284605; doi:10.3389/fcell.2023.1045759)
Supplement: Supplementary file 1 [file Table2.xlsx]

## Sheet: Hal over S1R
Protein IDs	Majority protein IDs	Protein names	Gene names	Student's T-test Significant PTZ_S1R	Student's T-test significant	Student's T-test Significant Hal_S1R	-Log Student's T-test p-value PTZ_S1R	Student's T-test Difference PTZ_S1R	Student's T-test Test statistic PTZ_S1R	-Log Student's T-test p-value Hal_S1R	Student's T-test Difference Hal_S1R
Q8NBP7	Q8NBP7	Proprotein convertase subtilisin/kexin type 9	PCSK9	+	PTZ_S1R	+	1.44397	1.777	3.10696	2.06992	2.70733
P37268	P37268	Squalene synthase	FDFT1	+	PTZ_S1R	+	2.18413	1.41782	5.19368	3.61106	2.51585
Q16850	Q16850	Lanosterol 14-alpha demethylase	CYP51A1			+	1.06382	1.35161	2.26362	2.33858	1.85441
Q8IV08	Q8IV08	Phospholipase D3	PLD3			+	0.200599	0.373826	0.520673	2.06131	1.73319
P78371	P78371	T-complex protein 1 subunit beta	CCT2			+	0.738817	0.970893	1.61102	1.54436	1.70207
P40429	P40429	60S ribosomal protein L13a	RPL13A			+	0.41737	0.772134	0.980171	1.36274	1.49371
P41250	P41250	Glycine--tRNA ligase	GARS	+	PTZ_S1R	+	2.84002	1.76835	7.81724	1.33135	1.49176
P36578	P36578	60S ribosomal protein L4	RPL4			+	0.089793	-0.287504	-0.252335	1.57168	1.20266
P07602	P07602	Prosaposin;Saposin-A;Saposin-B-Val;Saposin-B;Saposin-C;Saposin-D	PSAP			+	0.198572	0.10776	0.516049	2.94062	0.771891
Q96AQ6	Q96AQ6	Pre-B-cell leukemia transcription factor-interacting protein 1	PBXIP1			+	0.829407	-0.199423	-1.78906	2.93788	0.720172
P61769	P61769	Beta-2-microglobulin;Beta-2-microglobulin form pI 5.3	B2M			+	0.263948	0.167175	0.661301	1.39636	0.652801
Q5JPE7;P69849	Q5JPE7;P69849	Nodal modulator 2;Nodal modulator 3	NOMO2;NOMO3			+	0.674136	0.102911	1.4848	1.35562	0.581354
Q9UHG3	Q9UHG3	Prenylcysteine oxidase 1	PCYOX1			+	1.01681	0.294865	2.16634	1.7047	0.576796
P05556	P05556	Integrin beta-1	ITGB1			+	0.757246	0.373742	1.64709	1.41416	0.395931
Q99996	Q99996	A-kinase anchor protein 9	AKAP9			+	0.530688	0.162082	1.2049	1.78376	0.342731
P10909	P10909	Clusterin;Clusterin beta chain;Clusterin alpha chain	CLU			+	0.172026	-0.107417	-0.454657	1.48657	0.324301
P11717	P11717	Cation-independent mannose-6-phosphate receptor	IGF2R			+	1.22967	0.399803	2.6179	1.91021	0.315573
Q13085;O00763	Q13085	Acetyl-CoA carboxylase 1;Biotin carboxylase	ACACA			+	1.26421	0.161466	2.69413	2.12099	0.292864
Q969X5	Q969X5	Endoplasmic reticulum-Golgi intermediate compartment protein 1	ERGIC1			+	0.118401	-0.0370293	-0.325134	1.39053	0.178713
P50454	P50454	Serpin H1	SERPINH1	+	PTZ_S1R	+	1.7789	-0.261337	-3.96285	1.33638	-0.162763
Q9UBS4	Q9UBS4	DnaJ homolog subfamily B member 11	DNAJB11			+	0.180009	0.0525748	0.473288	1.60687	-0.245439
Q27J81	Q27J81	Inverted formin-2	INF2			+	0.691338	-0.125205	-1.51833	1.36224	-0.353492
O75844	O75844	CAAX prenyl protease 1 homolog	ZMPSTE24	+	PTZ_S1R	+	1.54749	-0.474456	-3.35839	1.54875	-0.36029
Q9H6X2	Q9H6X2	Anthrax toxin receptor 1	ANTXR1			+	0.973215	-0.330556	-2.07718	2.58655	-0.379251
Q9UKX5	Q9UKX5	Integrin alpha-11	ITGA11	+	PTZ_S1R	+	1.66621	-0.479286	-3.66069	1.97445	-0.474756
O00469	O00469	Procollagen-lysine,2-oxoglutarate 5-dioxygenase 2	PLOD2	+	PTZ_S1R	+	1.69214	-0.487108	-3.72886	4.65618	-0.483571
P31269	P31269	Homeobox protein Hox-A9	HOXA9			+	1.21883	-0.375548	-2.59416	1.46185	-0.516371
O15460	O15460	Prolyl 4-hydroxylase subunit alpha-2	P4HA2			+	0.180704	-0.25371	-0.474904	1.40815	-0.543756
O00400	O00400	Acetyl-coenzyme A transporter 1	SLC33A1			+	0.663797	-0.435832	-1.46466	1.35053	-0.582229
P12814	P12814	Alpha-actinin-1	ACTN1			+	0.444484	-0.388931	-1.03449	2.23488	-0.881634
Q7Z304	Q7Z304	MAM domain-containing protein 2	MAMDC2	+	PTZ_S1R	+	1.62646	0.787344	3.55773	1.75167	-0.960817
Q9UH99	Q9UH99	SUN domain-containing protein 2	SUN2			+	0.120631	-0.0932878	-0.330688	1.88031	-1.1373
P42695	P42695	Condensin-2 complex subunit D3	NCAPD3			+	0.425187	-0.492124	-0.995874	1.62188	-1.20698
P62241	P62241	40S ribosomal protein S8	RPS8			+	0.826974	-0.99348	-1.78425	2.10176	-1.48616
P13647;CON__P13647	P13647;CON__P13647	Keratin, type II cytoskeletal 5	KRT5			+	0.068228	0.188729	0.195381	1.42796	-1.97154
P07996;CON__Q28194;P35442;P49746	P07996;CON__Q28194	Thrombospondin-1	THBS1	+	PTZ_S1R	+	6.08485	5.27916	51.9377	1.94127	-2.07895
