# Supplementary material for: Defining the ligand-dependent proximatome of the sigma 1 receptor
Source: Front Cell Dev Biol. 2023 Jun 7;11:1045759. doi: 10.3389/fcell.2023.1045759 (PMC10284605; doi:10.3389/fcell.2023.1045759)
Supplement: Supplementary file 2 [file Table3.xlsx]

## Sheet: PTZ over S1R
Protein IDs	Majority protein IDs	Protein names	Gene names	Student's T-test Significant PTZ_S1R	-Log Student's T-test p-value PTZ_S1R	Student's T-test Difference PTZ_S1R
P07996;CON__Q28194;P35442;P49746	P07996;CON__Q28194	Thrombospondin-1	THBS1	+	6.08485	5.27916
Q12805	Q12805	EGF-containing fibulin-like extracellular matrix protein 1	EFEMP1	+	1.51916	3.82195
P01130	P01130	Low-density lipoprotein receptor	LDLR	+	1.58959	2.49387
Q99715	Q99715	Collagen alpha-1(XII) chain	COL12A1	+	1.65706	2.35895
Q9H0V9	Q9H0V9	VIP36-like protein	LMAN2L	+	1.57275	2.24883
Q8NBP7	Q8NBP7	Proprotein convertase subtilisin/kexin type 9	PCSK9	+	1.44397	1.777
P41250	P41250	Glycine--tRNA ligase	GARS	+	2.84002	1.76835
Q5JRA6	Q5JRA6	Melanoma inhibitory activity protein 3	MIA3	+	1.69865	1.55089
Q04721;P0DPK4;P0DPK3;Q7Z3S9	Q04721	Neurogenic locus notch homolog protein 2;Notch 2 extracellular truncation;Notch 2 intracellular domain	NOTCH2	+	2.17309	1.41975
P37268	P37268	Squalene synthase	FDFT1	+	2.18413	1.41782
P11940;Q13310	P11940;Q13310	Polyadenylate-binding protein 1;Polyadenylate-binding protein 4	PABPC1;PABPC4	+	2.06926	1.21968
P35555	P35555	Fibrillin-1	FBN1	+	2.96124	1.04637
P41091;Q2VIR3	P41091;Q2VIR3	Eukaryotic translation initiation factor 2 subunit 3;Putative eukaryotic translation initiation factor 2 subunit 3-like protein	EIF2S3;EIF2S3L	+	2.50252	1.00466
P20908	P20908	Collagen alpha-1(V) chain	COL5A1	+	1.59569	0.861936
Q13155	Q13155	Aminoacyl tRNA synthase complex-interacting multifunctional protein 2	AIMP2	+	1.86482	0.829078
P80303	P80303	Nucleobindin-2;Nesfatin-1	NUCB2	+	1.90289	0.824105
Q9Y4L1;Q9BXT5	Q9Y4L1	Hypoxia up-regulated protein 1	HYOU1	+	1.57899	0.815163
Q7Z304	Q7Z304	MAM domain-containing protein 2	MAMDC2	+	1.62646	0.787344
O43823	O43823	A-kinase anchor protein 8	AKAP8	+	1.41281	0.662705
Q9Y4K0	Q9Y4K0	Lysyl oxidase homolog 2	LOXL2	+	1.40271	0.656347
Q9UPR0	Q9UPR0	Inactive phospholipase C-like protein 2	PLCL2	+	2.30188	0.582209
Q6UXH1	Q6UXH1	Cysteine-rich with EGF-like domain protein 2	CRELD2	+	1.41262	0.572367
P07942	P07942	Laminin subunit beta-1	LAMB1	+	2.24867	0.520147
Q16270	Q16270	Insulin-like growth factor-binding protein 7	IGFBP7	+	1.63026	0.396929
P13497	P13497	Bone morphogenetic protein 1	BMP1	+	1.30146	0.381831
Q9NYU2	Q9NYU2	UDP-glucose:glycoprotein glucosyltransferase 1	UGGT1	+	2.23664	0.358332
Q32P28	Q32P28	Prolyl 3-hydroxylase 1	LEPRE1	+	1.57723	0.348082
P14625;Q58FF3	P14625	Endoplasmin	HSP90B1	+	1.49576	0.342745
P49257	P49257	Protein ERGIC-53	LMAN1	+	1.43209	0.131837
P50454	P50454	Serpin H1	SERPINH1	+	1.7789	-0.261337
Q9UNW1	Q9UNW1	Multiple inositol polyphosphate phosphatase 1	MINPP1	+	2.09838	-0.268366
O75844	O75844	CAAX prenyl protease 1 homolog	ZMPSTE24	+	1.54749	-0.474456
P04439;P01893;P13747;P30511;P17693	P04439;P01893	HLA class I histocompatibility antigen, A-3 alpha chain;Putative HLA class I histocompatibility antigen, alpha chain H	HLA-A;HLA-H	+	1.34668	-0.479162
Q9UKX5	Q9UKX5	Integrin alpha-11	ITGA11	+	1.66621	-0.479286
O00469	O00469	Procollagen-lysine,2-oxoglutarate 5-dioxygenase 2	PLOD2	+	1.69214	-0.487108
Q15942	Q15942	Zyxin	ZYX	+	1.58987	-0.729168
Q92616	Q92616	Translational activator GCN1	GCN1L1	+	2.59826	-1.12458
Q13263	Q13263	Transcription intermediary factor 1-beta	TRIM28	+	3.54241	-1.17485
P29401	P29401	Transketolase	TKT	+	1.5204	-1.4407
P50991	P50991	T-complex protein 1 subunit delta	CCT4	+	1.52425	-1.45076
Q9Y653	Q9Y653	G-protein coupled receptor 56;GPR56 N-terminal fragment;GPR56 C-terminal fragment	GPR56	+	1.78043	-1.63469
