# Supplementary material for: Defining the ligand-dependent proximatome of the sigma 1 receptor
Source: Front Cell Dev Biol. 2023 Jun 7;11:1045759. doi: 10.3389/fcell.2023.1045759 (PMC10284605; doi:10.3389/fcell.2023.1045759)
Supplement: Supplementary file 5 [file Table6.xlsx]

## Sheet: Secretome analysis PTZ
Protein IDs	Majority protein IDs	Protein names	Gene names	Student's T-test Significant Ptz_Control	-Log Student's T-test p-value Ptz_Control	Student's T-test Difference Ptz_Control
Q9NYQ8	Q9NYQ8	Protocadherin Fat 2	FAT2		1.12764	2.72627
O14979	O14979	Heterogeneous nuclear ribonucleoprotein D-like	HNRNPDL		0.805342	2.66286
P62280	P62280	40S ribosomal protein S11	RPS11		0.880628	2.63097
Q13501	Q13501	Sequestosome-1	SQSTM1	+	3.13478	2.51723
Q03252	Q03252	Lamin-B2	LMNB2		0.93555	2.46103
P42677	P42677	40S ribosomal protein S27	RPS27		0.961302	2.23155
P81605	P81605	Dermcidin;Survival-promoting peptide;DCD-1	DCD		0.857755	2.21164
P61254;Q9UNX3	P61254;Q9UNX3	60S ribosomal protein L26;60S ribosomal protein L26-like 1	RPL26;RPL26L1		0.975429	2.11014
P63167;Q96FJ2	P63167;Q96FJ2	Dynein light chain 1, cytoplasmic;Dynein light chain 2, cytoplasmic	DYNLL1;DYNLL2		0.828511	2.04013
Q6UWN8	Q6UWN8	Serine protease inhibitor Kazal-type 6	SPINK6		0.37652	1.95758
P05114	P05114	Non-histone chromosomal protein HMG-14	HMGN1		0.796303	1.89074
P09661	P09661	U2 small nuclear ribonucleoprotein A	SNRPA1	+	1.37502	1.87932
Q13547;Q92769	Q13547;Q92769	Histone deacetylase 1;Histone deacetylase 2	HDAC1;HDAC2		0.664418	1.8262
P14174	P14174	Macrophage migration inhibitory factor	MIF		0.35498	1.58051
Q14566	Q14566	DNA replication licensing factor MCM6	MCM6	+	2.3117	1.5096
Q9UBQ7	Q9UBQ7	Glyoxylate reductase/hydroxypyruvate reductase	GRHPR		0.693336	1.49227
Q8NC69	Q8NC69	BTB/POZ domain-containing protein KCTD6	KCTD6		0.869824	1.46663
Q13907	Q13907	Isopentenyl-diphosphate Delta-isomerase 1	IDI1	+	1.74635	1.38664
P23921	P23921	Ribonucleoside-diphosphate reductase large subunit	RRM1		0.7545	1.37501
Q9Y2S6	Q9Y2S6	Translation machinery-associated protein 7	TMA7		0.347551	1.36196
O15511	O15511	Actin-related protein 2/3 complex subunit 5	ARPC5		0.615267	1.33997
P20340;Q9NRW1;Q14964	P20340;Q9NRW1;Q14964	Ras-related protein Rab-6A;Ras-related protein Rab-6B;Ras-related protein Rab-39A	RAB6A;RAB6B;RAB39A		0.516338	1.31477
Q9UI30	Q9UI30	Multifunctional methyltransferase subunit TRM112-like protein	TRMT112		0.865567	1.30942
Q13347	Q13347	Eukaryotic translation initiation factor 3 subunit I	EIF3I		0.643114	1.30051
Q9NQP4	Q9NQP4	Prefoldin subunit 4	PFDN4		0.696199	1.28344
P36405	P36405	ADP-ribosylation factor-like protein 3	ARL3		0.846197	1.24624
Q99471	Q99471	Prefoldin subunit 5	PFDN5	+	2.8678	1.22383
Q99460	Q99460	26S proteasome non-ATPase regulatory subunit 1	PSMD1		0.81951	1.21101
P61513	P61513	60S ribosomal protein L37a	RPL37A	+	1.41096	1.21057
Q9UHV9	Q9UHV9	Prefoldin subunit 2	PFDN2		0.434248	1.21048
Q04828;P52895	Q04828;P52895	Aldo-keto reductase family 1 member C1;Aldo-keto reductase family 1 member C2	AKR1C1;AKR1C2		0.679674	1.2077
O43583	O43583	Density-regulated protein	DENR	+	3.27563	1.17794
Q93045	Q93045	Stathmin-2	STMN2		0.520113	1.17071
P83916	P83916	Chromobox protein homolog 1	CBX1		0.462285	1.16191
P55735	P55735	Protein SEC13 homolog	SEC13	+	1.97279	1.13287
P35998	P35998	26S protease regulatory subunit 7	PSMC2		0.856055	1.12866
P0C0L5;P0C0L4	P0C0L5;P0C0L4	Complement C4-B;Complement C4 beta chain;Complement C4-B alpha chain;C4a anaphylatoxin;C4b-B;C4d-B;Complement C4 gamma chain;Complement C4-A;Complement C4 beta chain;Complement C4-A alpha chain;C4a anaphylatoxin;C4b-A;C4d-A;Complement C4 gamma chain	C4B;C4A		0.393089	1.1111
P48507	P48507	Glutamate--cysteine ligase regulatory subunit	GCLM		0.741553	1.11028
O43175	O43175	D-3-phosphoglycerate dehydrogenase	PHGDH	+	2.26564	1.10508
P10644	P10644	cAMP-dependent protein kinase type I-alpha regulatory subunit;cAMP-dependent protein kinase type I-alpha regulatory subunit, N-terminally processed	PRKAR1A		1.10707	1.09073
Q8NCY6	Q8NCY6	Myb/SANT-like DNA-binding domain-containing protein 4	MSANTD4		0.452845	1.0694
Q9GZS3	Q9GZS3	WD repeat-containing protein 61;WD repeat-containing protein 61, N-terminally processed	WDR61		1.04579	1.06285
A4UGR9	A4UGR9	Xin actin-binding repeat-containing protein 2	XIRP2		0.36174	1.05958
Q96CN7	Q96CN7	Isochorismatase domain-containing protein 1	ISOC1		0.393475	1.05711
P49257	P49257	Protein ERGIC-53	LMAN1		0.294001	1.05043
P62244	P62244	40S ribosomal protein S15a	RPS15A		0.534012	1.03972
Q14847	Q14847	LIM and SH3 domain protein 1	LASP1		0.344473	1.03847
P52888	P52888	Thimet oligopeptidase	THOP1		0.396764	1.0332
Q96NW4	Q96NW4	Ankyrin repeat domain-containing protein 27	ANKRD27		0.235656	1.03218
Q9UMY4	Q9UMY4	Sorting nexin-12	SNX12		0.690737	0.999273
P06454	P06454	Prothymosin alpha;Prothymosin alpha, N-terminally processed;Thymosin alpha-1	PTMA		1.14767	0.986423
P62136;P36873;P62140	P62136;P36873;P62140	Serine/threonine-protein phosphatase PP1-alpha catalytic subunit;Serine/threonine-protein phosphatase PP1-gamma catalytic subunit;Serine/threonine-protein phosphatase PP1-beta catalytic subunit	PPP1CA;PPP1CC;PPP1CB		0.814389	0.980138
Q9NSD9	Q9NSD9	Phenylalanine--tRNA ligase beta subunit	FARSB		0.815615	0.974406
O43847	O43847	Nardilysin	NRD1		0.703057	0.970093
O14929	O14929	Histone acetyltransferase type B catalytic subunit	HAT1		0.618256	0.961496
P28161	P28161	Glutathione S-transferase Mu 2	GSTM2		0.389368	0.959101
Q5VYK3	Q5VYK3	Proteasome-associated protein ECM29 homolog	ECM29		0.601022	0.95573
P60953	P60953	Cell division control protein 42 homolog	CDC42		0.405601	0.93143
Q15366;P57721	Q15366;P57721	Poly(rC)-binding protein 2;Poly(rC)-binding protein 3	PCBP2;PCBP3		0.360592	0.930952
Q99519	Q99519	Sialidase-1	NEU1		0.829249	0.921654
P61457	P61457	Pterin-4-alpha-carbinolamine dehydratase	PCBD1	+	1.42277	0.920448
P82979	P82979	SAP domain-containing ribonucleoprotein	SARNP		0.856547	0.919664
O95757	O95757	Heat shock 70 kDa protein 4L	HSPA4L	+	1.40928	0.912121
P62633	P62633	Cellular nucleic acid-binding protein	CNBP		0.364887	0.907988
Q04446	Q04446	1,4-alpha-glucan-branching enzyme	GBE1		0.781229	0.905911
P11586	P11586	C-1-tetrahydrofolate synthase, cytoplasmic;Methylenetetrahydrofolate dehydrogenase;Methenyltetrahydrofolate cyclohydrolase;Formyltetrahydrofolate synthetase;C-1-tetrahydrofolate synthase, cytoplasmic, N-terminally processed	MTHFD1		1.16536	0.89152
O95670;O75348	O95670;O75348	V-type proton ATPase subunit G 2;V-type proton ATPase subunit G 1	ATP6V1G2;ATP6V1G1		1.005	0.884246
Q8N4C6	Q8N4C6	Ninein	NIN		0.508111	0.874471
Q00688	Q00688	Peptidyl-prolyl cis-trans isomerase FKBP3	FKBP3		0.65741	0.87278
Q9UNZ2	Q9UNZ2	NSFL1 cofactor p47	NSFL1C		0.600729	0.85791
P28300	P28300	Protein-lysine 6-oxidase	LOX		0.506092	0.845776
P47755	P47755	F-actin-capping protein subunit alpha-2	CAPZA2		1.19505	0.841348
Q06210	Q06210	Glutamine--fructose-6-phosphate aminotransferase [isomerizing] 1	GFPT1		0.479675	0.838989
O43684	O43684	Mitotic checkpoint protein BUB3	BUB3		0.56725	0.838874
Q99436	Q99436	Proteasome subunit beta type-7	PSMB7		0.83294	0.829831
Q13630	Q13630	GDP-L-fucose synthase	TSTA3		0.514072	0.827864
P43487	P43487	Ran-specific GTPase-activating protein	RANBP1	+	1.79994	0.822582
O95881	O95881	Thioredoxin domain-containing protein 12	TXNDC12		0.574307	0.817124
P15559	P15559	NAD(P)H dehydrogenase [quinone] 1	NQO1	+	1.6831	0.812285
Q63ZE4	Q63ZE4	Solute carrier family 22 member 10	SLC22A10		0.230836	0.810935
P28062	P28062	Proteasome subunit beta type-8	PSMB8		0.770214	0.807612
P55769	P55769	NHP2-like protein 1;NHP2-like protein 1, N-terminally processed	NHP2L1		0.407235	0.793933
Q712K3	Q712K3	Ubiquitin-conjugating enzyme E2 R2	UBE2R2		0.826795	0.779804
Q92841	Q92841	Probable ATP-dependent RNA helicase DDX17	DDX17		0.595872	0.776053
P53041	P53041	Serine/threonine-protein phosphatase 5	PPP5C		0.224702	0.768174
Q7LFX5	Q7LFX5	Carbohydrate sulfotransferase 15	CHST15	+	1.90818	0.768123
P50502;Q8IZP2;Q8NFI4	P50502;Q8IZP2;Q8NFI4	Hsc70-interacting protein;Putative protein FAM10A4;Putative protein FAM10A5	ST13;ST13P4;ST13P5	+	2.20953	0.762259
P35244	P35244	Replication protein A 14 kDa subunit	RPA3		0.410566	0.757741
O43505	O43505	Beta-1,4-glucuronyltransferase 1	B4GAT1		0.205386	0.757133
Q9NR30	Q9NR30	Nucleolar RNA helicase 2	DDX21		0.454015	0.753166
Q92499	Q92499	ATP-dependent RNA helicase DDX1	DDX1	+	1.3792	0.742606
Q6P1N9	Q6P1N9	Putative deoxyribonuclease TATDN1	TATDN1	+	1.50077	0.741131
P29692	P29692	Elongation factor 1-delta	EEF1D	+	1.8732	0.740324
P53999	P53999	Activated RNA polymerase II transcriptional coactivator p15	SUB1		0.521594	0.740213
Q14194;Q14117	Q14194	Dihydropyrimidinase-related protein 1	CRMP1		0.327232	0.735456
P15170;Q8IYD1	P15170	Eukaryotic peptide chain release factor GTP-binding subunit ERF3A	GSPT1	+	1.60903	0.726382
O95816	O95816	BAG family molecular chaperone regulator 2	BAG2		0.428995	0.723788
Q8TDQ7	Q8TDQ7	Glucosamine-6-phosphate isomerase 2	GNPDA2		0.462622	0.721495
Q9HB71	Q9HB71	Calcyclin-binding protein	CACYBP	+	1.66231	0.720294
P49591	P49591	Serine--tRNA ligase, cytoplasmic	SARS		0.711942	0.71559
O15347	O15347	High mobility group protein B3	HMGB3		0.16295	0.699681
Q6ZRP7	Q6ZRP7	Sulfhydryl oxidase 2	QSOX2		0.510837	0.69895
Q9UBB4	Q9UBB4	Ataxin-10	ATXN10		0.401507	0.694882
P49915	P49915	GMP synthase [glutamine-hydrolyzing]	GMPS		1.17143	0.6943
Q9UBT2	Q9UBT2	SUMO-activating enzyme subunit 2	UBA2		0.744882	0.687753
P04066	P04066	Tissue alpha-L-fucosidase	FUCA1		0.428021	0.681438
Q14195	Q14195	Dihydropyrimidinase-related protein 3	DPYSL3		0.363544	0.675067
Q9H098	Q9H098	Protein FAM107B	FAM107B		1.06621	0.67135
P37108	P37108	Signal recognition particle 14 kDa protein	SRP14		0.26644	0.664079
Q9Y237	Q9Y237	Peptidyl-prolyl cis-trans isomerase NIMA-interacting 4	PIN4		0.543228	0.651871
P68036;A0A1B0GUS4	P68036	Ubiquitin-conjugating enzyme E2 L3	UBE2L3		1.012	0.650509
P37837	P37837	Transaldolase	TALDO1		0.595413	0.645556
Q99784	Q99784	Noelin	OLFM1		0.279862	0.645357
Q9BQE3	Q9BQE3	Tubulin alpha-1C chain	TUBA1C		0.179615	0.638986
Q00796	Q00796	Sorbitol dehydrogenase	SORD		0.684786	0.626275
P69905	P69905	Hemoglobin subunit alpha	HBA1		0.949409	0.623431
Q15029	Q15029	116 kDa U5 small nuclear ribonucleoprotein component	EFTUD2		0.550213	0.622238
O43592	O43592	Exportin-T	XPOT		0.519887	0.621932
Q01813	Q01813	ATP-dependent 6-phosphofructokinase, platelet type	PFKP		1.11006	0.620305
P30530	P30530	Tyrosine-protein kinase receptor UFO	AXL		0.306443	0.615348
Q09028	Q09028	Histone-binding protein RBBP4	RBBP4		0.762415	0.612095
Q00839	Q00839	Heterogeneous nuclear ribonucleoprotein U	HNRNPU		0.382739	0.606515
Q9BSJ8	Q9BSJ8	Extended synaptotagmin-1	ESYT1		0.281027	0.604949
Q13509	Q13509	Tubulin beta-3 chain	TUBB3		0.243658	0.60335
P61313	P61313	60S ribosomal protein L15	RPL15		0.737664	0.600335
P20042	P20042	Eukaryotic translation initiation factor 2 subunit 2	EIF2S2	+	3.22031	0.595782
Q9UNS2	Q9UNS2	COP9 signalosome complex subunit 3	COPS3		0.708937	0.595526
P68032;P68133;P62736;P63267	P68032;P68133;P62736;P63267	Actin, alpha cardiac muscle 1;Actin, alpha skeletal muscle;Actin, aortic smooth muscle;Actin, gamma-enteric smooth muscle	ACTC1;ACTA1;ACTA2;ACTG2		0.657152	0.582967
P68366	P68366	Tubulin alpha-4A chain	TUBA4A	+	1.34232	0.582916
P14868	P14868	Aspartate--tRNA ligase, cytoplasmic	DARS		1.03724	0.577042
O60506	O60506	Heterogeneous nuclear ribonucleoprotein Q	SYNCRIP	+	1.65962	0.574621
O43390	O43390	Heterogeneous nuclear ribonucleoprotein R	HNRNPR		0.452686	0.573231
O00584	O00584	Ribonuclease T2	RNASET2		0.35766	0.571692
O00154	O00154	Cytosolic acyl coenzyme A thioester hydrolase	ACOT7		0.891693	0.57096
Q13310	Q13310	Polyadenylate-binding protein 4	PABPC4		0.291506	0.555884
Q92747	Q92747	Actin-related protein 2/3 complex subunit 1A	ARPC1A		0.511525	0.5517
P10155	P10155	60 kDa SS-A/Ro ribonucleoprotein	TROVE2		0.530212	0.550251
Q53H96	Q53H96	Pyrroline-5-carboxylate reductase 3	PYCRL		0.87111	0.549786
O75607	O75607	Nucleoplasmin-3	NPM3		0.409993	0.546242
P62495	P62495	Eukaryotic peptide chain release factor subunit 1	ETF1		1.21138	0.544323
P14866	P14866	Heterogeneous nuclear ribonucleoprotein L	HNRNPL		0.521807	0.543451
P51665	P51665	26S proteasome non-ATPase regulatory subunit 7	PSMD7		0.684901	0.539735
Q99623	Q99623	Prohibitin-2	PHB2		0.287998	0.538623
Q16576	Q16576	Histone-binding protein RBBP7	RBBP7		0.895985	0.534845
P19623	P19623	Spermidine synthase	SRM		0.81753	0.532131
P49773	P49773	Histidine triad nucleotide-binding protein 1	HINT1		0.351102	0.527761
Q7KZF4	Q7KZF4	Staphylococcal nuclease domain-containing protein 1	SND1	+	2.59538	0.525344
Q15102	Q15102	Platelet-activating factor acetylhydrolase IB subunit gamma	PAFAH1B3		1.1136	0.522984
O95777	O95777	U6 snRNA-associated Sm-like protein LSm8	LSM8		0.384974	0.521592
P49588	P49588	Alanine--tRNA ligase, cytoplasmic	AARS	+	1.68928	0.521413
P34896	P34896	Serine hydroxymethyltransferase, cytosolic	SHMT1		0.299698	0.52061
Q15185	Q15185	Prostaglandin E synthase 3	PTGES3		1.08924	0.519323
P62750	P62750	60S ribosomal protein L23a	RPL23A	+	1.80411	0.516797
P12004	P12004	Proliferating cell nuclear antigen	PCNA		0.940117	0.506809
P84098	P84098	60S ribosomal protein L19	RPL19		0.515451	0.505695
P62910	P62910	60S ribosomal protein L32	RPL32		0.138663	0.50517
P46779	P46779	60S ribosomal protein L28	RPL28		0.234518	0.502507
Q15417	Q15417	Calponin-3	CNN3		0.411587	0.501102
P12277	P12277	Creatine kinase B-type	CKB		1.16223	0.498742
Q15257	Q15257	Serine/threonine-protein phosphatase 2A activator	PPP2R4		0.235247	0.498089
P62191	P62191	26S protease regulatory subunit 4	PSMC1		0.434946	0.493609
Q96TA1	Q96TA1	Niban-like protein 1	FAM129B	+	1.32545	0.492295
P62316	P62316	Small nuclear ribonucleoprotein Sm D2	SNRPD2		0.353187	0.487952
P14324	P14324	Farnesyl pyrophosphate synthase	FDPS		0.702346	0.487588
Q05639	Q05639	Elongation factor 1-alpha 2	EEF1A2		0.733244	0.487551
Q86U42	Q86U42	Polyadenylate-binding protein 2	PABPN1		0.482807	0.484143
Q7L2H7	Q7L2H7	Eukaryotic translation initiation factor 3 subunit M	EIF3M		0.662251	0.479067
Q14152	Q14152	Eukaryotic translation initiation factor 3 subunit A	EIF3A		0.543742	0.47498
P17812;Q9NRF8	P17812	CTP synthase 1	CTPS1		0.456917	0.47262
P28482	P28482	Mitogen-activated protein kinase 1	MAPK1		0.836808	0.472596
P30837	P30837	Aldehyde dehydrogenase X, mitochondrial	ALDH1B1		0.189697	0.469743
P30048	P30048	Thioredoxin-dependent peroxide reductase, mitochondrial	PRDX3		0.684431	0.468751
P61163	P61163	Alpha-centractin	ACTR1A		0.634253	0.465879
Q9BWS9	Q9BWS9	Chitinase domain-containing protein 1	CHID1		0.292619	0.463144
P34897	P34897	Serine hydroxymethyltransferase, mitochondrial	SHMT2		0.294616	0.461255
O95373;O15397	O95373	Importin-7	IPO7		0.516379	0.455341
Q86V81	Q86V81	THO complex subunit 4	ALYREF		0.384105	0.455005
P62899	P62899	60S ribosomal protein L31	RPL31		0.578212	0.450673
Q9NZL9	Q9NZL9	Methionine adenosyltransferase 2 subunit beta	MAT2B		0.59297	0.445815
P61586;P08134;P62745	P61586;P08134;P62745	Transforming protein RhoA;Rho-related GTP-binding protein RhoC;Rho-related GTP-binding protein RhoB	RHOA;RHOC;RHOB		0.913309	0.445497
O43396	O43396	Thioredoxin-like protein 1	TXNL1		1.07775	0.44252
P50991	P50991	T-complex protein 1 subunit delta	CCT4		1.1223	0.433858
Q99985	Q99985	Semaphorin-3C	SEMA3C		0.257109	0.432119
P78417	P78417	Glutathione S-transferase omega-1	GSTO1		0.670912	0.431654
P07900;Q14568;Q58FG0	P07900	Heat shock protein HSP 90-alpha	HSP90AA1		0.669351	0.429975
P62861	P62861	40S ribosomal protein S30	FAU		0.53829	0.42982
P08238;Q58FF7;Q58FG1	P08238	Heat shock protein HSP 90-beta	HSP90AB1		0.953847	0.427126
Q92598	Q92598	Heat shock protein 105 kDa	HSPH1	+	1.92218	0.426788
P47756	P47756	F-actin-capping protein subunit beta	CAPZB	+	1.9504	0.425241
P16278	P16278	Beta-galactosidase	GLB1		0.965841	0.423935
P60660;P14649	P60660	Myosin light polypeptide 6	MYL6		0.886226	0.423848
P11216	P11216	Glycogen phosphorylase, brain form	PYGB		0.596993	0.421635
Q9GZZ1	Q9GZZ1	N-alpha-acetyltransferase 50	NAA50		0.272011	0.421504
O15144	O15144	Actin-related protein 2/3 complex subunit 2	ARPC2	+	1.54579	0.419156
Q13610	Q13610	Periodic tryptophan protein 1 homolog	PWP1		0.227097	0.418689
P22234	P22234	Multifunctional protein ADE2;Phosphoribosylaminoimidazole-succinocarboxamide synthase;Phosphoribosylaminoimidazole carboxylase	PAICS		0.901886	0.411996
P48643	P48643	T-complex protein 1 subunit epsilon	CCT5	+	1.40312	0.410642
Q92973	Q92973	Transportin-1	TNPO1		0.704144	0.410563
Q9H773	Q9H773	dCTP pyrophosphatase 1	DCTPP1		0.997067	0.40965
P48506	P48506	Glutamate--cysteine ligase catalytic subunit	GCLC		0.263882	0.408684
P60981	P60981	Destrin	DSTN		0.569399	0.4045
O43776	O43776	Asparagine--tRNA ligase, cytoplasmic	NARS	+	1.5046	0.399303
Q13642	Q13642	Four and a half LIM domains protein 1	FHL1		0.226754	0.398904
P50990	P50990	T-complex protein 1 subunit theta	CCT8		1.02475	0.398728
P52292	P52292	Importin subunit alpha-1	KPNA2		0.394861	0.394416
P29218	P29218	Inositol monophosphatase 1	IMPA1		0.399954	0.393097
P35556	P35556	Fibrillin-2	FBN2		0.424407	0.388261
Q14011	Q14011	Cold-inducible RNA-binding protein	CIRBP	+	1.60276	0.387617
P09651;Q32P51	P09651;Q32P51	Heterogeneous nuclear ribonucleoprotein A1;Heterogeneous nuclear ribonucleoprotein A1, N-terminally processed;Heterogeneous nuclear ribonucleoprotein A1-like 2	HNRNPA1;HNRNPA1L2		0.397847	0.387496
Q14166	Q14166	Tubulin--tyrosine ligase-like protein 12	TTLL12		0.332728	0.386281
P52907	P52907	F-actin-capping protein subunit alpha-1	CAPZA1		1.0697	0.386139
P40121	P40121	Macrophage-capping protein	CAPG		0.33765	0.385382
Q15843	Q15843	NEDD8	NEDD8		0.169656	0.384799
P27694	P27694	Replication protein A 70 kDa DNA-binding subunit;Replication protein A 70 kDa DNA-binding subunit, N-terminally processed	RPA1		0.301016	0.384537
Q12874	Q12874	Splicing factor 3A subunit 3	SF3A3		0.148608	0.383854
O00170	O00170	AH receptor-interacting protein	AIP		0.358727	0.382786
Q9Y277	Q9Y277	Voltage-dependent anion-selective channel protein 3	VDAC3		0.140681	0.380922
P52788	P52788	Spermine synthase	SMS		0.708268	0.380164
O15394	O15394	Neural cell adhesion molecule 2	NCAM2		0.876658	0.378171
Q9Y265	Q9Y265	RuvB-like 1	RUVBL1		1.12119	0.370408
O43242	O43242	26S proteasome non-ATPase regulatory subunit 3	PSMD3		0.291561	0.37026
Q14697	Q14697	Neutral alpha-glucosidase AB	GANAB		0.404447	0.36897
P24534	P24534	Elongation factor 1-beta	EEF1B2		0.676728	0.367256
P21266	P21266	Glutathione S-transferase Mu 3	GSTM3		0.971639	0.366929
O15143	O15143	Actin-related protein 2/3 complex subunit 1B	ARPC1B		0.355728	0.366863
Q02543	Q02543	60S ribosomal protein L18a	RPL18A		0.440387	0.366636
P61088;Q5JXB2	P61088;Q5JXB2	Ubiquitin-conjugating enzyme E2 N;Putative ubiquitin-conjugating enzyme E2 N-like	UBE2N;UBE2NL		0.602849	0.364889
E9PAV3;Q13765;Q9BZK3	E9PAV3;Q13765	Nascent polypeptide-associated complex subunit alpha, muscle-specific form;Nascent polypeptide-associated complex subunit alpha	NACA		0.474454	0.363279
P35080	P35080	Profilin-2	PFN2		0.364036	0.361513
P18124	P18124	60S ribosomal protein L7	RPL7		0.260552	0.360301
Q9H299	Q9H299	SH3 domain-binding glutamic acid-rich-like protein 3	SH3BGRL3		0.60488	0.358369
P30566	P30566	Adenylosuccinate lyase	ADSL	+	1.46917	0.358084
P12268	P12268	Inosine-5-monophosphate dehydrogenase 2	IMPDH2	+	2.06311	0.357718
P18754	P18754	Regulator of chromosome condensation	RCC1		0.179348	0.348523
P17980	P17980	26S protease regulatory subunit 6A	PSMC3		0.411596	0.346747
P05161	P05161	Ubiquitin-like protein ISG15	ISG15		0.754333	0.345648
Q92945	Q92945	Far upstream element-binding protein 2	KHSRP		0.165212	0.341998
Q01130	Q01130	Serine/arginine-rich splicing factor 2	SRSF2		0.0878726	0.339892
P16989	P16989	Y-box-binding protein 3	YBX3		0.325013	0.339161
Q7Z3V4	Q7Z3V4	Ubiquitin-protein ligase E3B	UBE3B		0.315585	0.338614
Q00610;P53675	Q00610	Clathrin heavy chain 1	CLTC		0.454235	0.334051
Q6EMK4	Q6EMK4	Vasorin	VASN		0.507718	0.334003
P62826	P62826	GTP-binding nuclear protein Ran	RAN	+	1.39826	0.331943
P60842	P60842	Eukaryotic initiation factor 4A-I	EIF4A1		0.598387	0.331336
Q7RTV0	Q7RTV0	PHD finger-like domain-containing protein 5A	PHF5A		0.577034	0.327995
P50914	P50914	60S ribosomal protein L14	RPL14		0.218553	0.326843
P46783;Q9NQ39	P46783;Q9NQ39	40S ribosomal protein S10;Putative 40S ribosomal protein S10-like	RPS10;RPS10P5		0.186642	0.32651
Q9UBQ6	Q9UBQ6	Exostosin-like 2;Processed exostosin-like 2	EXTL2		0.617811	0.325761
P39019	P39019	40S ribosomal protein S19	RPS19		0.281724	0.325197
P35520;P0DN79	P35520;P0DN79	Cystathionine beta-synthase	CBS		0.420946	0.321992
Q9Y266	Q9Y266	Nuclear migration protein nudC	NUDC		0.944795	0.320786
P25789	P25789	Proteasome subunit alpha type-4	PSMA4		0.910685	0.318598
O00764	O00764	Pyridoxal kinase	PDXK		1.15492	0.316796
P55884	P55884	Eukaryotic translation initiation factor 3 subunit B	EIF3B		0.728655	0.315505
P19105;O14950;P24844	P19105;O14950	Myosin regulatory light chain 12A;Myosin regulatory light chain 12B	MYL12A;MYL12B		0.506897	0.310969
P42771;P42772	P42771	Cyclin-dependent kinase inhibitor 2A	CDKN2A		0.689134	0.310514
Q15181	Q15181	Inorganic pyrophosphatase	PPA1		1.09143	0.310265
Q16719	Q16719	Kynureninase	KYNU		1.17642	0.310108
Q00577	Q00577	Transcriptional activator protein Pur-alpha	PURA		0.371125	0.30929
P35606	P35606	Coatomer subunit beta	COPB2		0.28206	0.309041
Q9Y6E2	Q9Y6E2	Basic leucine zipper and W2 domain-containing protein 2	BZW2		0.301249	0.308411
P08865	P08865	40S ribosomal protein SA	RPSA		0.693197	0.304579
P63173	P63173	60S ribosomal protein L38	RPL38	+	1.41729	0.303949
P13639	P13639	Elongation factor 2	EEF2	+	2.10946	0.302004
P12109	P12109	Collagen alpha-1(VI) chain	COL6A1		0.482302	0.299756
Q02878	Q02878	60S ribosomal protein L6	RPL6		0.190456	0.293091
P53004	P53004	Biliverdin reductase A	BLVRA		0.340353	0.290564
Q9Y696	Q9Y696	Chloride intracellular channel protein 4	CLIC4		0.922819	0.288694
P26641	P26641	Elongation factor 1-gamma	EEF1G		1.02593	0.28813
P31948	P31948	Stress-induced-phosphoprotein 1	STIP1	+	1.41506	0.286249
Q14914	Q14914	Prostaglandin reductase 1	PTGR1		0.423368	0.285656
P62424	P62424	60S ribosomal protein L7a	RPL7A		0.351752	0.285171
O00231	O00231	26S proteasome non-ATPase regulatory subunit 11	PSMD11		1.1061	0.284044
Q16401	Q16401	26S proteasome non-ATPase regulatory subunit 5	PSMD5		0.209696	0.279909
P15531	P15531	Nucleoside diphosphate kinase A	NME1		1.27099	0.279152
P48163	P48163	NADP-dependent malic enzyme	ME1	+	2.17332	0.277881
Q8NC51	Q8NC51	Plasminogen activator inhibitor 1 RNA-binding protein	SERBP1		0.365289	0.274962
O14980	O14980	Exportin-1	XPO1		0.433822	0.273835
P22392;O60361	P22392;O60361	Nucleoside diphosphate kinase B;Putative nucleoside diphosphate kinase	NME2;NME2P1		0.579556	0.273425
P10646	P10646	Tissue factor pathway inhibitor	TFPI		0.376895	0.273354
P23396	P23396	40S ribosomal protein S3	RPS3		0.941561	0.27156
Q16555	Q16555	Dihydropyrimidinase-related protein 2	DPYSL2		0.185997	0.271355
P49736	P49736	DNA replication licensing factor MCM2	MCM2		0.857526	0.270478
P26583	P26583	High mobility group protein B2	HMGB2		0.489381	0.270001
Q16543	Q16543	Hsp90 co-chaperone Cdc37;Hsp90 co-chaperone Cdc37, N-terminally processed	CDC37		0.557416	0.269327
P22314	P22314	Ubiquitin-like modifier-activating enzyme 1	UBA1		1.04546	0.267438
P67775;P62714	P67775;P62714	Serine/threonine-protein phosphatase 2A catalytic subunit alpha isoform;Serine/threonine-protein phosphatase 2A catalytic subunit beta isoform	PPP2CA;PPP2CB		0.3882	0.266696
P45974	P45974	Ubiquitin carboxyl-terminal hydrolase 5	USP5		0.108252	0.266267
P61289	P61289	Proteasome activator complex subunit 3	PSME3		0.505393	0.264662
P35268	P35268	60S ribosomal protein L22	RPL22		0.689724	0.264557
Q9Y5S9	Q9Y5S9	RNA-binding protein 8A	RBM8A		0.328332	0.264259
O14737	O14737	Programmed cell death protein 5	PDCD5		0.591208	0.262665
P53396	P53396	ATP-citrate synthase	ACLY	+	1.54119	0.261449
Q9Y262	Q9Y262	Eukaryotic translation initiation factor 3 subunit L	EIF3L		0.35074	0.260073
P04792	P04792	Heat shock protein beta-1	HSPB1		0.425528	0.259626
P46940	P46940	Ras GTPase-activating-like protein IQGAP1	IQGAP1		0.513681	0.258661
Q9Y3F4	Q9Y3F4	Serine-threonine kinase receptor-associated protein	STRAP	+	1.59561	0.257762
Q15427	Q15427	Splicing factor 3B subunit 4	SF3B4		0.130255	0.256727
Q16881;Q9NNW7	Q16881	Thioredoxin reductase 1, cytoplasmic	TXNRD1		0.889593	0.256205
P55060	P55060	Exportin-2	CSE1L		0.269438	0.253951
P62241	P62241	40S ribosomal protein S8	RPS8		0.465894	0.253484
P22626	P22626	Heterogeneous nuclear ribonucleoproteins A2/B1	HNRNPA2B1		0.604127	0.253254
Q99873	Q99873	Protein arginine N-methyltransferase 1	PRMT1		0.762523	0.253247
Q96K17	Q96K17	Transcription factor BTF3 homolog 4	BTF3L4		0.568391	0.252272
P33991	P33991	DNA replication licensing factor MCM4	MCM4		0.587202	0.252236
P15880	P15880	40S ribosomal protein S2	RPS2		0.253578	0.252213
P27635	P27635	60S ribosomal protein L10	RPL10		0.166896	0.250581
P40925	P40925	Malate dehydrogenase, cytoplasmic	MDH1		1.09264	0.250356
P14618;P30613	P14618	Pyruvate kinase PKM	PKM		0.961327	0.250116
P49368	P49368	T-complex protein 1 subunit gamma	CCT3		0.637013	0.249289
P14550	P14550	Alcohol dehydrogenase [NADP(+)]	AKR1A1		0.908119	0.247355
Q9NQW7	Q9NQW7	Xaa-Pro aminopeptidase 1	XPNPEP1		0.266198	0.246861
P49459	P49459	Ubiquitin-conjugating enzyme E2 A	UBE2A		0.721868	0.245953
P13804	P13804	Electron transfer flavoprotein subunit alpha, mitochondrial	ETFA		0.223721	0.245274
Q14974	Q14974	Importin subunit beta-1	KPNB1		0.243024	0.245219
P07437	P07437	Tubulin beta chain	TUBB		0.333025	0.245017
P62857	P62857	40S ribosomal protein S28	RPS28		1.23623	0.244451
P63208	P63208	S-phase kinase-associated protein 1	SKP1		1.07668	0.244259
Q15019	Q15019	Septin-2	2023-09-02		1.18733	0.244241
P12532;P17540	P12532	Creatine kinase U-type, mitochondrial	CKMT1A		0.084334	0.242956
Q01658	Q01658	Protein Dr1	DR1		0.252021	0.242499
P05387	P05387	60S acidic ribosomal protein P2	RPLP2		0.233368	0.24226
P40227;Q92526	P40227	T-complex protein 1 subunit zeta	CCT6A		0.525499	0.24217
P00568	P00568	Adenylate kinase isoenzyme 1	AK1		0.322209	0.242002
P29144	P29144	Tripeptidyl-peptidase 2	TPP2	+	1.40052	0.241846
O00410;O60518	O00410	Importin-5	IPO5		0.456472	0.241145
P62913	P62913	60S ribosomal protein L11	RPL11		0.445429	0.238951
Q96EK6	Q96EK6	Glucosamine 6-phosphate N-acetyltransferase	GNPNAT1		0.371556	0.238942
P36952	P36952	Serpin B5	SERPINB5		0.56651	0.236626
P49327	P49327	Fatty acid synthase;[Acyl-carrier-protein] S-acetyltransferase;[Acyl-carrier-protein] S-malonyltransferase;3-oxoacyl-[acyl-carrier-protein] synthase;3-oxoacyl-[acyl-carrier-protein] reductase;3-hydroxyacyl-[acyl-carrier-protein] dehydratase;Enoyl-[acyl-carrier-protein] reductase;Oleoyl-[acyl-carrier-protein] hydrolase	FASN		0.703755	0.234234
P68104;Q5VTE0	P68104;Q5VTE0	Elongation factor 1-alpha 1;Putative elongation factor 1-alpha-like 3	EEF1A1;EEF1A1P5		0.770409	0.233423
P54578	P54578	Ubiquitin carboxyl-terminal hydrolase 14	USP14		0.901908	0.230911
Q9H173	Q9H173	Nucleotide exchange factor SIL1	SIL1		0.251179	0.2309
P34932	P34932	Heat shock 70 kDa protein 4	HSPA4	+	1.92184	0.230024
Q96A72;P61326	Q96A72;P61326	Protein mago nashi homolog 2;Protein mago nashi homolog	MAGOHB;MAGOH		0.522665	0.229544
P18621	P18621	60S ribosomal protein L17	RPL17		0.14343	0.226964
P13489	P13489	Ribonuclease inhibitor	RNH1		0.440576	0.226732
P55010	P55010	Eukaryotic translation initiation factor 5	EIF5		1.19307	0.226564
Q92820	Q92820	Gamma-glutamyl hydrolase	GGH		0.129324	0.225442
Q06830;Q13162	Q06830	Peroxiredoxin-1	PRDX1		0.485864	0.22314
P31939	P31939	Bifunctional purine biosynthesis protein PURH;Phosphoribosylaminoimidazolecarboxamide formyltransferase;IMP cyclohydrolase	ATIC	+	1.35032	0.222827
P61978	P61978	Heterogeneous nuclear ribonucleoprotein K	HNRNPK		0.31541	0.222523
P12081;P49590	P12081	Histidine--tRNA ligase, cytoplasmic	HARS		0.412275	0.222033
Q9UL46	Q9UL46	Proteasome activator complex subunit 2	PSME2		0.252918	0.221944
Q15691	Q15691	Microtubule-associated protein RP/EB family member 1	MAPRE1		0.211482	0.220604
Q71U36;P0DPH8;P0DPH7;Q6PEY2	Q71U36;P0DPH8;P0DPH7;Q6PEY2	Tubulin alpha-1A chain;Tubulin alpha-3E chain	TUBA1A;TUBA3E		0.197131	0.219323
Q99733	Q99733	Nucleosome assembly protein 1-like 4	NAP1L4		0.0998425	0.21913
Q9H0U4;P62820;Q92928;Q92930;P61006;P51153;P59190	Q9H0U4;P62820;Q92928	Ras-related protein Rab-1B;Ras-related protein Rab-1A;Putative Ras-related protein Rab-1C	RAB1B;RAB1A;RAB1C		0.0710504	0.218986
P11940;Q9H361;Q4VXU2;Q96DU9	P11940	Polyadenylate-binding protein 1	PABPC1		0.375161	0.218746
P26639;A2RTX5	P26639	Threonine--tRNA ligase, cytoplasmic	TARS		1.20406	0.218705
Q5TFE4	Q5TFE4	5-nucleotidase domain-containing protein 1	NT5DC1		0.373517	0.218683
Q9H3K6	Q9H3K6	BolA-like protein 2	BOLA2		0.507463	0.217812
Q12905	Q12905	Interleukin enhancer-binding factor 2	ILF2		0.420029	0.216798
P60891;P11908;P21108	P60891;P11908;P21108	Ribose-phosphate pyrophosphokinase 1;Ribose-phosphate pyrophosphokinase 2;Ribose-phosphate pyrophosphokinase 3	PRPS1;PRPS2;PRPS1L1		0.681895	0.216692
Q13838;O00148	Q13838	Spliceosome RNA helicase DDX39B	DDX39B		1.17466	0.214802
P0DP25;P0DP24;P0DP23;P27482	P0DP25;P0DP24;P0DP23				0.213687	0.214156
P61769	P61769	Beta-2-microglobulin;Beta-2-microglobulin form pI 5.3	B2M		0.244453	0.214154
Q04760	Q04760	Lactoylglutathione lyase	GLO1	+	1.49275	0.211644
O43399	O43399	Tumor protein D54	TPD52L2		0.19108	0.211488
O14818;Q8TAA3	O14818	Proteasome subunit alpha type-7	PSMA7		0.779923	0.211245
Q12792	Q12792	Twinfilin-1	TWF1		0.35097	0.210837
Q01518	Q01518	Adenylyl cyclase-associated protein 1	CAP1		0.381805	0.210728
P52597	P52597	Heterogeneous nuclear ribonucleoprotein F;Heterogeneous nuclear ribonucleoprotein F, N-terminally processed	HNRNPF		0.111098	0.210709
P62851	P62851	40S ribosomal protein S25	RPS25		0.33911	0.209848
P13693	P13693	Translationally-controlled tumor protein	TPT1		0.364461	0.209276
P61247	P61247	40S ribosomal protein S3a	RPS3A		0.331092	0.2089
Q8NI22	Q8NI22	Multiple coagulation factor deficiency protein 2	MCFD2		0.105465	0.208007
Q9UK76	Q9UK76	Hematological and neurological expressed 1 protein;Hematological and neurological expressed 1 protein, N-terminally processed	HN1		0.199799	0.207915
P26447	P26447	Protein S100-A4	S100A4		0.05299	0.207818
P30046;A6NHG4	P30046;A6NHG4	D-dopachrome decarboxylase;D-dopachrome decarboxylase-like protein	DDT;DDTL		0.668912	0.206086
P26368	P26368	Splicing factor U2AF 65 kDa subunit	U2AF2		0.966635	0.202971
O60888	O60888	Protein CutA	CUTA		0.276041	0.202689
P62854	P62854	40S ribosomal protein S26	RPS26		0.481941	0.202374
Q15637	Q15637	Splicing factor 1	SF1		0.247137	0.200176
Q9UBE0	Q9UBE0	SUMO-activating enzyme subunit 1;SUMO-activating enzyme subunit 1, N-terminally processed	SAE1		0.149394	0.200068
P62266	P62266	40S ribosomal protein S23	RPS23		0.0373639	0.199649
P28838	P28838	Cytosol aminopeptidase	LAP3		0.270478	0.199565
Q9Y490;Q9Y4G6	Q9Y490	Talin-1	TLN1		0.897708	0.195726
Q8WYP3	Q8WYP3	Ras and Rab interactor 2	RIN2		0.0714278	0.195239
P54577	P54577	Tyrosine--tRNA ligase, cytoplasmic;Tyrosine--tRNA ligase, cytoplasmic, N-terminally processed	YARS		0.469923	0.191994
Q13868	Q13868	Exosome complex component RRP4	EXOSC2		0.132175	0.191895
P04406;O14556	P04406	Glyceraldehyde-3-phosphate dehydrogenase	GAPDH		0.507369	0.19177
P27708	P27708	CAD protein;Glutamine-dependent carbamoyl-phosphate synthase;Aspartate carbamoyltransferase;Dihydroorotase	CAD		0.369637	0.188646
P13797;P13796	P13797	Plastin-3	PLS3		0.817435	0.186056
Q12904	Q12904	Aminoacyl tRNA synthase complex-interacting multifunctional protein 1;Endothelial monocyte-activating polypeptide 2	AIMP1		0.280438	0.184925
Q9BT78	Q9BT78	COP9 signalosome complex subunit 4	COPS4		0.0725327	0.184789
P61204;P84077;P84085;P18085	P61204;P84077;P84085;P18085	ADP-ribosylation factor 3;ADP-ribosylation factor 1;ADP-ribosylation factor 5;ADP-ribosylation factor 4	ARF3;ARF1;ARF5;ARF4		0.170439	0.184125
Q14103	Q14103	Heterogeneous nuclear ribonucleoprotein D0	HNRNPD		0.507878	0.183854
Q9NRX4	Q9NRX4	14 kDa phosphohistidine phosphatase	PHPT1		0.599053	0.183428
Q06323	Q06323	Proteasome activator complex subunit 1	PSME1		0.643524	0.180188
Q08211	Q08211	ATP-dependent RNA helicase A	DHX9		0.208206	0.180019
P35637	P35637	RNA-binding protein FUS	FUS		0.292131	0.179568
P21333	P21333	Filamin-A	FLNA		0.550114	0.17944
Q9UBS4	Q9UBS4	DnaJ homolog subfamily B member 11	DNAJB11		0.0742139	0.179396
P17987	P17987	T-complex protein 1 subunit alpha	TCP1		0.496433	0.179098
P13521	P13521	Secretogranin-2;Secretoneurin;Manserin	SCG2		0.0851771	0.178533
P46781	P46781	40S ribosomal protein S9	RPS9		0.196369	0.176986
Q6IBS0	Q6IBS0	Twinfilin-2	TWF2		0.556284	0.174279
P04439;P01893	P04439;P01893	HLA class I histocompatibility antigen, A-3 alpha chain;Putative HLA class I histocompatibility antigen, alpha chain H	HLA-A;HLA-H		0.233445	0.174253
P54727	P54727	UV excision repair protein RAD23 homolog B	RAD23B		0.213816	0.173991
P21291	P21291	Cysteine and glycine-rich protein 1	CSRP1		0.335851	0.17219
P55209	P55209	Nucleosome assembly protein 1-like 1	NAP1L1		0.249075	0.171679
Q96AE4	Q96AE4	Far upstream element-binding protein 1	FUBP1		0.351548	0.171275
P30050	P30050	60S ribosomal protein L12	RPL12		0.180093	0.170118
O14744	O14744	Protein arginine N-methyltransferase 5;Protein arginine N-methyltransferase 5, N-terminally processed	PRMT5		0.274848	0.169196
P35579;P35749	P35579	Myosin-9	MYH9		0.195409	0.168699
P63010;Q10567	P63010;Q10567	AP-2 complex subunit beta;AP-1 complex subunit beta-1	AP2B1;AP1B1		0.138563	0.168464
Q9Y230	Q9Y230	RuvB-like 2	RUVBL2		0.51149	0.166871
Q68BL7	Q68BL7	Olfactomedin-like protein 2A	OLFML2A		0.152882	0.16652
Q8WUM4	Q8WUM4	Programmed cell death 6-interacting protein	PDCD6IP		0.354955	0.166107
P62310	P62310	U6 snRNA-associated Sm-like protein LSm3	LSM3		0.226295	0.165909
P09493	P09493	Tropomyosin alpha-1 chain	TPM1		0.197403	0.16582
O75436	O75436	Vacuolar protein sorting-associated protein 26A	VPS26A		0.315384	0.165449
O43813	O43813	LanC-like protein 1	LANCL1		0.11477	0.164872
P05198	P05198	Eukaryotic translation initiation factor 2 subunit 1	EIF2S1		0.428309	0.164537
P21810	P21810	Biglycan	BGN		0.200036	0.163177
P14735	P14735	Insulin-degrading enzyme	IDE		0.660979	0.163099
P02656	P02656	Apolipoprotein C-III	APOC3		0.0487804	0.162864
P62277	P62277	40S ribosomal protein S13	RPS13		0.193331	0.16277
P41567	P41567	Eukaryotic translation initiation factor 1	EIF1		0.240614	0.161246
O75787	O75787	Renin receptor	ATP6AP2		0.158396	0.16082
Q15056	Q15056	Eukaryotic translation initiation factor 4H	EIF4H		0.142779	0.160547
Q96AG4	Q96AG4	Leucine-rich repeat-containing protein 59	LRRC59		0.104427	0.159883
P15289	P15289	Arylsulfatase A;Arylsulfatase A component B;Arylsulfatase A component C	ARSA		0.0889843	0.159494
O75821	O75821	Eukaryotic translation initiation factor 3 subunit G	EIF3G		0.232828	0.158035
P31153;Q00266	P31153	S-adenosylmethionine synthase isoform type-2	MAT2A		0.518153	0.156701
P55327	P55327	Tumor protein D52	TPD52		0.238908	0.155905
P23381	P23381	Tryptophan--tRNA ligase, cytoplasmic;T1-TrpRS;T2-TrpRS	WARS		0.337505	0.155489
P30044	P30044	Peroxiredoxin-5, mitochondrial	PRDX5		0.512373	0.154923
P63165;G2XKQ0	P63165;G2XKQ0	Small ubiquitin-related modifier 1;Small ubiquitin-related modifier	SUMO1		0.179662	0.153847
P55072	P55072	Transitional endoplasmic reticulum ATPase	VCP		0.318284	0.153092
P30041	P30041	Peroxiredoxin-6	PRDX6		0.748927	0.151975
Q08945	Q08945	FACT complex subunit SSRP1	SSRP1		0.135313	0.150319
P20290	P20290	Transcription factor BTF3	BTF3		0.201587	0.149574
Q9H4A4	Q9H4A4	Aminopeptidase B	RNPEP		0.237196	0.148538
Q9NWV4	Q9NWV4	UPF0587 protein C1orf123	C1orf123		0.347511	0.148057
P41252	P41252	Isoleucine--tRNA ligase, cytoplasmic	IARS		0.213483	0.146905
Q99729	Q99729	Heterogeneous nuclear ribonucleoprotein A/B	HNRNPAB		0.16538	0.146794
Q9UHY7	Q9UHY7	Enolase-phosphatase E1	ENOPH1		0.362716	0.146439
P16152	P16152	Carbonyl reductase [NADPH] 1	CBR1		0.567476	0.14385
P31689	P31689	DnaJ homolog subfamily A member 1	DNAJA1		0.179067	0.143592
P67936	P67936	Tropomyosin alpha-4 chain	TPM4		0.624537	0.143429
P08621	P08621	U1 small nuclear ribonucleoprotein 70 kDa	SNRNP70		0.270598	0.142559
P13010	P13010	X-ray repair cross-complementing protein 5	XRCC5		0.198623	0.14226
Q02790	Q02790	Peptidyl-prolyl cis-trans isomerase FKBP4;Peptidyl-prolyl cis-trans isomerase FKBP4, N-terminally processed	FKBP4		1.28455	0.141081
P09382	P09382	Galectin-1	LGALS1		0.683839	0.133856
P62917	P62917	60S ribosomal protein L8	RPL8		0.18922	0.133404
P09211	P09211	Glutathione S-transferase P	GSTP1		0.353146	0.131914
P16401	P16401	Histone H1.5	HIST1H1B		0.127877	0.130267
Q13185;P45973	Q13185	Chromobox protein homolog 3	CBX3		0.275372	0.130167
P25787	P25787	Proteasome subunit alpha type-2	PSMA2		0.149377	0.129976
P38159;Q96E39;Q8N7X1;O75526	P38159;Q96E39	RNA-binding motif protein, X chromosome;RNA-binding motif protein, X chromosome, N-terminally processed;RNA binding motif protein, X-linked-like-1	RBMX;RBMXL1		0.175163	0.12885
P31947	P31947	14-3-3 protein sigma	SFN		0.100221	0.128585
P04350;A6NNZ2;Q9H4B7;CON__ENSEMBL:ENSBTAP00000025008	P04350	Tubulin beta-4A chain	TUBB4A		0.0309888	0.127446
Q9NYL9	Q9NYL9	Tropomodulin-3	TMOD3		0.12737	0.127317
Q5VW32	Q5VW32	BRO1 domain-containing protein BROX	BROX		0.0719844	0.126726
Q15424;Q14151	Q15424	Scaffold attachment factor B1	SAFB		0.0407144	0.126367
Q6UXI9	Q6UXI9	Nephronectin	NPNT		0.0961156	0.120725
P60866	P60866	40S ribosomal protein S20	RPS20		0.238907	0.119028
Q86VP6	Q86VP6	Cullin-associated NEDD8-dissociated protein 1	CAND1		0.187835	0.117549
Q13283	Q13283	Ras GTPase-activating protein-binding protein 1	G3BP1		0.179827	0.116389
Q01082;P11277	Q01082	Spectrin beta chain, non-erythrocytic 1	SPTBN1		0.206313	0.115512
Q9BQ67	Q9BQ67	Glutamate-rich WD repeat-containing protein 1	GRWD1		0.181805	0.115201
P62906	P62906	60S ribosomal protein L10a	RPL10A		0.10776	0.114382
P51991	P51991	Heterogeneous nuclear ribonucleoprotein A3	HNRNPA3		0.121488	0.113294
O75874	O75874	Isocitrate dehydrogenase [NADP] cytoplasmic	IDH1		0.379674	0.113246
P51149	P51149	Ras-related protein Rab-7a	RAB7A		0.108889	0.109612
P35052	P35052	Glypican-1;Secreted glypican-1	GPC1		0.0796292	0.109194
P28074	P28074	Proteasome subunit beta type-5	PSMB5		0.198339	0.108193
P30086	P30086	Phosphatidylethanolamine-binding protein 1;Hippocampal cholinergic neurostimulating peptide	PEBP1		0.296772	0.106008
P23528	P23528	Cofilin-1	CFL1		0.207671	0.104061
P56537	P56537	Eukaryotic translation initiation factor 6	EIF6		0.243125	0.104052
P68402	P68402	Platelet-activating factor acetylhydrolase IB subunit beta	PAFAH1B2		0.0314484	0.104033
Q14444	Q14444	Caprin-1	CAPRIN1		0.0697215	0.103887
P48444	P48444	Coatomer subunit delta	ARCN1		0.171216	0.103439
Q01105;P0DME0	Q01105	Protein SET	SET		0.106397	0.102321
P27695	P27695	DNA-(apurinic or apyrimidinic site) lyase;DNA-(apurinic or apyrimidinic site) lyase, mitochondrial	APEX1		0.423486	0.101667
P37802	P37802	Transgelin-2	TAGLN2		0.191402	0.100918
O15067	O15067	Phosphoribosylformylglycinamidine synthase	PFAS		0.18613	0.0964991
P30040	P30040	Endoplasmic reticulum resident protein 29	ERP29		0.230423	0.095356
P35754	P35754	Glutaredoxin-1	GLRX		0.141071	0.0938549
P05455	P05455	Lupus La protein	SSB		0.20117	0.093441
P27797	P27797	Calreticulin	CALR		0.126322	0.0931377
O75369	O75369	Filamin-B	FLNB		0.259301	0.0929095
Q9Y547	Q9Y547	Intraflagellar transport protein 25 homolog	HSPB11		1.15826	0.0922654
Q9UQ80	Q9UQ80	Proliferation-associated protein 2G4	PA2G4		0.800202	0.0914021
Q13263	Q13263	Transcription intermediary factor 1-beta	TRIM28		0.671726	0.0904967
Q9Y210	Q9Y210	Short transient receptor potential channel 6	TRPC6		0.219184	0.089632
O43286	O43286	Beta-1,4-galactosyltransferase 5	B4GALT5		0.121927	0.0886949
Q1KMD3	Q1KMD3	Heterogeneous nuclear ribonucleoprotein U-like protein 2	HNRNPUL2		0.0806758	0.0883999
O43707;Q9H254	O43707	Alpha-actinin-4	ACTN4		0.402989	0.0878232
P49419	P49419	Alpha-aminoadipic semialdehyde dehydrogenase	ALDH7A1		0.0719967	0.086909
O94760;O95865	O94760	N(G),N(G)-dimethylarginine dimethylaminohydrolase 1	DDAH1		0.159745	0.0867831
P12270	P12270	Nucleoprotein TPR	TPR		0.0733618	0.0865765
Q9BRP8	Q9BRP8	Partner of Y14 and mago	WIBG		0.0278052	0.086092
P23526	P23526	Adenosylhomocysteinase	AHCY		0.240569	0.0853596
Q9BYT8	Q9BYT8	Neurolysin, mitochondrial	NLN		0.164263	0.0832253
P42785	P42785	Lysosomal Pro-X carboxypeptidase	PRCP		0.0590422	0.0826238
P13798	P13798	Acylamino-acid-releasing enzyme	APEH		0.222143	0.0818253
P60900	P60900	Proteasome subunit alpha type-6	PSMA6		0.221856	0.0807311
Q9NX46	Q9NX46	Poly(ADP-ribose) glycohydrolase ARH3	ADPRHL2		0.0669206	0.0799541
P06744;Q8N196	P06744	Glucose-6-phosphate isomerase	GPI		0.196699	0.0792421
P00492	P00492	Hypoxanthine-guanine phosphoribosyltransferase	HPRT1		0.229225	0.0787595
Q9NTK5	Q9NTK5	Obg-like ATPase 1	OLA1		0.186402	0.0786686
P07737	P07737	Profilin-1	PFN1		0.177694	0.0777092
Q9Y6N7	Q9Y6N7	Roundabout homolog 1	ROBO1		0.161858	0.077685
P49720	P49720	Proteasome subunit beta type-3	PSMB3		0.089252	0.0770874
P67809;Q9Y2T7	P67809	Nuclease-sensitive element-binding protein 1	YBX1		0.12711	0.076053
Q01995	Q01995	Transgelin	TAGLN		0.0818309	0.0760511
O75822	O75822	Eukaryotic translation initiation factor 3 subunit J	EIF3J		0.058867	0.0743955
P54136	P54136	Arginine--tRNA ligase, cytoplasmic	RARS		0.1072	0.0726776
P05386	P05386	60S acidic ribosomal protein P1	RPLP1		0.0577163	0.0718714
Q8IYT4	Q8IYT4	Katanin p60 ATPase-containing subunit A-like 2	KATNAL2		0.146205	0.0716604
P62829	P62829	60S ribosomal protein L23	RPL23		0.0527113	0.0714563
P27348	P27348	14-3-3 protein theta	YWHAQ		0.0881172	0.0706743
P61764	P61764	Syntaxin-binding protein 1	STXBP1		0.0410862	0.0698261
P07910;O60812;B7ZW38;B2RXH8;P0DMR1	P07910;O60812;B7ZW38;B2RXH8;P0DMR1	Heterogeneous nuclear ribonucleoproteins C1/C2;Heterogeneous nuclear ribonucleoprotein C-like 1;Heterogeneous nuclear ribonucleoprotein C-like 3;Heterogeneous nuclear ribonucleoprotein C-like 2;Heterogeneous nuclear ribonucleoprotein C-like 4	HNRNPC;HNRNPCL1;HNRNPCL3;HNRNPCL2;HNRNPCL4		0.0785617	0.0676149
P46776	P46776	60S ribosomal protein L27a	RPL27A		0.0551652	0.0670147
Q8NHP8	Q8NHP8	Putative phospholipase B-like 2;Putative phospholipase B-like 2 32 kDa form;Putative phospholipase B-like 2 45 kDa form	PLBD2		0.0191837	0.0668087
Q9Y285	Q9Y285	Phenylalanine--tRNA ligase alpha subunit	FARSA		0.10758	0.0657991
Q8N543	Q8N543	Prolyl 3-hydroxylase OGFOD1	OGFOD1		0.0809461	0.0651423
Q13126	Q13126	S-methyl-5-thioadenosine phosphorylase	MTAP		0.167657	0.0648861
P58546	P58546	Myotrophin	MTPN		0.120657	0.0621503
P46459	P46459	Vesicle-fusing ATPase	NSF		0.11349	0.0620969
P46778	P46778	60S ribosomal protein L21	RPL21		0.0206553	0.0616347
P06753	P06753	Tropomyosin alpha-3 chain	TPM3		0.09512	0.0604127
P41091;Q2VIR3	P41091;Q2VIR3	Eukaryotic translation initiation factor 2 subunit 3;Putative eukaryotic translation initiation factor 2 subunit 3-like protein	EIF2S3;EIF2S3L		0.171557	0.0600007
P24666	P24666	Low molecular weight phosphotyrosine protein phosphatase	ACP1		0.0735418	0.0599499
P61964	P61964	WD repeat-containing protein 5	WDR5		0.0729682	0.0587902
Q9BVA1	Q9BVA1	Tubulin beta-2B chain	TUBB2B		0.0253282	0.0584316
P07814	P07814	Bifunctional glutamate/proline--tRNA ligase;Glutamate--tRNA ligase;Proline--tRNA ligase	EPRS		0.128748	0.057518
P00488	P00488	Coagulation factor XIII A chain	F13A1		0.069194	0.0572592
O14773	O14773	Tripeptidyl-peptidase 1	TPP1		0.101872	0.0560703
Q9NP97	Q9NP97	Dynein light chain roadblock-type 1	DYNLRB1		0.0715518	0.0537357
Q14247	Q14247	Src substrate cortactin	CTTN		0.0341343	0.0535997
P46109	P46109	Crk-like protein	CRKL		0.0798435	0.0530923
P15311	P15311	Ezrin	EZR		0.125201	0.0530802
P63261	P63261	Actin, cytoplasmic 2;Actin, cytoplasmic 2, N-terminally processed	ACTG1		0.0838745	0.052522
P30520;Q8N142	P30520	Adenylosuccinate synthetase isozyme 2	ADSS		0.203915	0.0523726
P06748	P06748	Nucleophosmin	NPM1		0.0318262	0.0513719
Q9Y4Y9	Q9Y4Y9	U6 snRNA-associated Sm-like protein LSm5	LSM5		0.0366992	0.0501525
P17174	P17174	Aspartate aminotransferase, cytoplasmic	GOT1		0.19538	0.0485401
O76003	O76003	Glutaredoxin-3	GLRX3		0.0753755	0.0476354
Q86UP2	Q86UP2	Kinectin	KTN1		0.0780154	0.0466436
P07108	P07108	Acyl-CoA-binding protein	DBI		0.045099	0.0462672
Q14019	Q14019	Coactosin-like protein	COTL1		0.038472	0.0454439
P32119	P32119	Peroxiredoxin-2	PRDX2		0.0981463	0.0448259
P78371	P78371	T-complex protein 1 subunit beta	CCT2		0.0605993	0.0447979
P10909	P10909	Clusterin;Clusterin beta chain;Clusterin alpha chain	CLU		0.111986	0.0432542
P22102	P22102	Trifunctional purine biosynthetic protein adenosine-3;Phosphoribosylamine--glycine ligase;Phosphoribosylformylglycinamidine cyclo-ligase;Phosphoribosylglycinamide formyltransferase	GART		0.0765587	0.0427176
Q9UKY7	Q9UKY7	Protein CDV3 homolog	CDV3		0.0459881	0.0416838
Q01844	Q01844	RNA-binding protein EWS	EWSR1		0.0298504	0.0408707
P09429;B2RPK0	P09429	High mobility group protein B1	HMGB1		0.063785	0.0381559
Q9BY44	Q9BY44	Eukaryotic translation initiation factor 2A;Eukaryotic translation initiation factor 2A, N-terminally processed	EIF2A		0.0497952	0.0378628
P09972	P09972	Fructose-bisphosphate aldolase C	ALDOC		0.0406397	0.0353483
P05388;Q8NHW5	P05388;Q8NHW5	60S acidic ribosomal protein P0;60S acidic ribosomal protein P0-like	RPLP0;RPLP0P6		0.0261048	0.0351607
Q15904	Q15904	V-type proton ATPase subunit S1	ATP6AP1		0.0356098	0.0333989
Q9NR45	Q9NR45	Sialic acid synthase	NANS		0.0324306	0.0313098
Q12931	Q12931	Heat shock protein 75 kDa, mitochondrial	TRAP1		0.0156961	0.0310593
P04075	P04075	Fructose-bisphosphate aldolase A	ALDOA		0.167733	0.0299403
Q3ZCM7	Q3ZCM7	Tubulin beta-8 chain	TUBB8		0.00573386	0.0291672
Q9UHD1	Q9UHD1	Cysteine and histidine-rich domain-containing protein 1	CHORDC1		0.0402743	0.0288874
Q9NP84	Q9NP84	Tumor necrosis factor receptor superfamily member 12A	TNFRSF12A		0.0199491	0.0258274
Q9Y294	Q9Y294	Histone chaperone ASF1A	ASF1A		0.0129287	0.0217749
P08237	P08237	ATP-dependent 6-phosphofructokinase, muscle type	PFKM		0.00622985	0.020052
P62258	P62258	14-3-3 protein epsilon	YWHAE		0.0372224	0.0198027
P25788	P25788	Proteasome subunit alpha type-3	PSMA3		0.0362852	0.0195141
Q13442	Q13442	28 kDa heat- and acid-stable phosphoprotein	PDAP1		0.0224658	0.0189082
O00462	O00462	Beta-mannosidase	MANBA		0.0262879	0.0176805
Q8WVJ2	Q8WVJ2	NudC domain-containing protein 2	NUDCD2		0.0146574	0.0172208
P28070	P28070	Proteasome subunit beta type-4	PSMB4		0.0204695	0.0160141
P49458	P49458	Signal recognition particle 9 kDa protein	SRP9		0.0415093	0.0154394
Q9Y3A5	Q9Y3A5	Ribosome maturation protein SBDS	SBDS		0.0262272	0.0152346
Q9Y281	Q9Y281	Cofilin-2	CFL2		0.0190795	0.0144558
Q9BWD1	Q9BWD1	Acetyl-CoA acetyltransferase, cytosolic	ACAT2		0.0193516	0.0142117
Q9NY33	Q9NY33	Dipeptidyl peptidase 3	DPP3		0.0136471	0.014185
P16083	P16083	Ribosyldihydronicotinamide dehydrogenase [quinone]	NQO2		0.0442749	0.0138245
Q13813	Q13813	Spectrin alpha chain, non-erythrocytic 1	SPTAN1		0.0284849	0.013312
P68371	P68371	Tubulin beta-4B chain	TUBB4B		0.0083265	0.0131124
P05067	P05067	Amyloid beta A4 protein;N-APP;Soluble APP-alpha;Soluble APP-beta;C99;Beta-amyloid protein 42;Beta-amyloid protein 40;C83;P3(42);P3(40);C80;Gamma-secretase C-terminal fragment 59;Gamma-secretase C-terminal fragment 57;Gamma-secretase C-terminal fragment 50;C31	APP		0.0106317	0.0127227
P25398	P25398	40S ribosomal protein S12	RPS12		0.016675	0.0111084
P18206	P18206	Vinculin	VCL		0.0209774	0.0110079
Q99538	Q99538	Legumain	LGMN		0.00742463	0.00988706
Q9P2J5	Q9P2J5	Leucine--tRNA ligase, cytoplasmic	LARS		0.0205575	0.00934792
P13667	P13667	Protein disulfide-isomerase A4	PDIA4		0.0124034	0.00895627
O00299	O00299	Chloride intracellular channel protein 1	CLIC1		0.0432917	0.00857162
P47813;O14602	P47813;O14602	Eukaryotic translation initiation factor 1A, X-chromosomal;Eukaryotic translation initiation factor 1A, Y-chromosomal	EIF1AX;EIF1AY		0.00994681	0.00852712
P00491	P00491	Purine nucleoside phosphorylase	PNP		0.0594599	0.00741514
P06865	P06865	Beta-hexosaminidase subunit alpha	HEXA		0.0228789	0.00723966
O60739	O60739	Eukaryotic translation initiation factor 1b	EIF1B		0.0151716	0.00694911
P58107	P58107	Epiplakin	EPPK1		0.00713501	0.00670115
Q96C90	Q96C90	Protein phosphatase 1 regulatory subunit 14B	PPP1R14B		0.00157267	0.00601196
Q9GZX9	Q9GZX9	Twisted gastrulation protein homolog 1	TWSG1		0.00653839	0.00537872
Q96D15	Q96D15	Reticulocalbin-3	RCN3		0.00614458	0.00528336
P62269	P62269	40S ribosomal protein S18	RPS18		0.00652439	0.00490252
Q13275	Q13275	Semaphorin-3F	SEMA3F		0.00453071	0.00483894
P52565	P52565	Rho GDP-dissociation inhibitor 1	ARHGDIA		0.00531671	0.00331052
P49721	P49721	Proteasome subunit beta type-2	PSMB2		0.00245134	0.00167465
Q92734	Q92734	Protein TFG	TFG		0.00226282	0.00158564
P61158;Q9P1U1;Q9C0K3	P61158	Actin-related protein 3	ACTR3		0.00361428	0.00138919
O00303	O00303	Eukaryotic translation initiation factor 3 subunit F	EIF3F		0.000211861	0.000459035
Q6MZW2	Q6MZW2	Follistatin-related protein 4	FSTL4		0.000620081	0.000386556
P63244	P63244	Guanine nucleotide-binding protein subunit beta-2-like 1;Guanine nucleotide-binding protein subunit beta-2-like 1, N-terminally processed	GNB2L1		0.000693248	-0.000325521
P62249	P62249	40S ribosomal protein S16	RPS16		0.000563669	-0.000408808
P00390	P00390	Glutathione reductase, mitochondrial	GSR		0.00665539	-0.00177447
Q96QK1	Q96QK1	Vacuolar protein sorting-associated protein 35	VPS35		0.00126969	-0.00222079
P11413	P11413	Glucose-6-phosphate 1-dehydrogenase	G6PD		0.00874432	-0.00229327
Q9Y2B0	Q9Y2B0	Protein canopy homolog 2	CNPY2		0.00504135	-0.00361443
P27816	P27816	Microtubule-associated protein 4	MAP4		0.00579745	-0.00451978
P49189	P49189	4-trimethylaminobutyraldehyde dehydrogenase	ALDH9A1		0.0119466	-0.00549698
P11766	P11766	Alcohol dehydrogenase class-3	ADH5		0.0179614	-0.00556056
P55786;A6NEC2	P55786	Puromycin-sensitive aminopeptidase	NPEPPS		0.0158924	-0.00606791
O75083	O75083	WD repeat-containing protein 1	WDR1		0.0129358	-0.00609652
P40429;Q6NVV1	P40429;Q6NVV1	60S ribosomal protein L13a;Putative 60S ribosomal protein L13a protein RPL13AP3	RPL13A;RPL13AP3		0.00581819	-0.00771332
Q9P258	Q9P258	Protein RCC2	RCC2		0.028471	-0.00850042
P51858	P51858	Hepatoma-derived growth factor	HDGF		0.0287236	-0.00945091
P39687;O43423;O95626	P39687	Acidic leucine-rich nuclear phosphoprotein 32 family member A	ANP32A		0.0145313	-0.00953992
P20810	P20810	Calpastatin	CAST		0.0545403	-0.0104879
P00966	P00966	Argininosuccinate synthase	ASS1		0.0224082	-0.0118561
P52209	P52209	6-phosphogluconate dehydrogenase, decarboxylating	PGD		0.0283662	-0.0134977
Q01469;A8MUU1	Q01469	Fatty acid-binding protein, epidermal	FABP5		0.0263782	-0.0160185
P63151;Q66LE6;Q00005;Q9Y2T4	P63151;Q66LE6;Q00005	Serine/threonine-protein phosphatase 2A 55 kDa regulatory subunit B alpha isoform;Serine/threonine-protein phosphatase 2A 55 kDa regulatory subunit B delta isoform;Serine/threonine-protein phosphatase 2A 55 kDa regulatory subunit B beta isoform	PPP2R2A;PPP2R2D;PPP2R2B		0.015929	-0.0171337
P50395	P50395	Rab GDP dissociation inhibitor beta	GDI2		0.100828	-0.0173937
P09960	P09960	Leukotriene A-4 hydrolase	LTA4H		0.0752677	-0.0183754
Q9NZ53	Q9NZ53	Podocalyxin-like protein 2	PODXL2		0.0145626	-0.0187314
P54819	P54819	Adenylate kinase 2, mitochondrial;Adenylate kinase 2, mitochondrial, N-terminally processed	AK2		0.0332463	-0.0192846
P62942	P62942	Peptidyl-prolyl cis-trans isomerase FKBP1A	FKBP1A		0.0348604	-0.0195465
P46782	P46782	40S ribosomal protein S5;40S ribosomal protein S5, N-terminally processed	RPS5		0.0270873	-0.0208499
Q58FF8	Q58FF8	Putative heat shock protein HSP 90-beta 2	HSP90AB2P		0.0129788	-0.0214558
Q14839;Q12873;Q8TDI0	Q14839;Q12873;Q8TDI0	Chromodomain-helicase-DNA-binding protein 4;Chromodomain-helicase-DNA-binding protein 3;Chromodomain-helicase-DNA-binding protein 5	CHD4;CHD3;CHD5		0.00659982	-0.0217838
P62847	P62847	40S ribosomal protein S24	RPS24		0.0282982	-0.0230185
P84090	P84090	Enhancer of rudimentary homolog	ERH		0.0366678	-0.0238927
P62995	P62995	Transformer-2 protein homolog beta	TRA2B		0.0154686	-0.0258465
P06733	P06733	Alpha-enolase	ENO1		0.112605	-0.0262388
O75533	O75533	Splicing factor 3B subunit 1	SF3B1		0.0297455	-0.0265331
Q96CX2	Q96CX2	BTB/POZ domain-containing protein KCTD12	KCTD12		0.0719747	-0.0284494
O15230	O15230	Laminin subunit alpha-5	LAMA5		0.0484085	-0.0303535
Q96P70	Q96P70	Importin-9	IPO9		0.0175191	-0.0306994
Q9BRA2	Q9BRA2	Thioredoxin domain-containing protein 17	TXNDC17		0.0673184	-0.0311921
P10124	P10124	Serglycin	SRGN		0.00910028	-0.0316079
P42330;P17516	P42330	Aldo-keto reductase family 1 member C3	AKR1C3		0.059611	-0.0318432
P50579	P50579	Methionine aminopeptidase 2	METAP2		0.0243568	-0.0320028
Q15393	Q15393	Splicing factor 3B subunit 3	SF3B3		0.0449055	-0.0322876
P37840	P37840	Alpha-synuclein	SNCA		0.00737814	-0.0338821
Q9H2H8	Q9H2H8	Peptidyl-prolyl cis-trans isomerase-like 3	PPIL3		0.021539	-0.033975
P06396	P06396	Gelsolin	GSN		0.0505272	-0.0340455
P26038	P26038	Moesin	MSN		0.11111	-0.0346203
Q15121	Q15121	Astrocytic phosphoprotein PEA-15	PEA15		0.0241655	-0.0348415
P78527	P78527	DNA-dependent protein kinase catalytic subunit	PRKDC		0.0209852	-0.0368271
Q16658	Q16658	Fascin	FSCN1		0.177267	-0.0369212
Q9Y333	Q9Y333	U6 snRNA-associated Sm-like protein LSm2	LSM2		0.0501711	-0.0369581
Q86SF2	Q86SF2	N-acetylgalactosaminyltransferase 7	GALNT7		0.0205293	-0.0377642
P17936	P17936	Insulin-like growth factor-binding protein 3	IGFBP3		0.0417426	-0.0380713
Q9BRF8	Q9BRF8	Serine/threonine-protein phosphatase CPPED1	CPPED1		0.0357311	-0.0406723
O95633	O95633	Follistatin-related protein 3	FSTL3		0.0544733	-0.0424741
P39023	P39023	60S ribosomal protein L3	RPL3		0.0255933	-0.0427697
Q05682	Q05682	Caldesmon	CALD1		0.0768657	-0.0433757
P61981	P61981	14-3-3 protein gamma;14-3-3 protein gamma, N-terminally processed	YWHAG		0.0598179	-0.0482527
Q7Z406	Q7Z406	Myosin-14	MYH14		0.0403817	-0.0494455
Q13951	Q13951	Core-binding factor subunit beta	CBFB		0.0269209	-0.0496197
Q99798	Q99798	Aconitate hydratase, mitochondrial	ACO2		0.0353999	-0.0497869
P30419	P30419	Glycylpeptide N-tetradecanoyltransferase 1	NMT1		0.0509934	-0.0499439
P31431	P31431	Syndecan-4	SDC4		0.0470283	-0.0505797
Q16181;Q6ZU15	Q16181	Septin-7	2023-09-07		0.0681516	-0.0540441
P62195;Q8NB90	P62195;Q8NB90	26S protease regulatory subunit 8;Spermatogenesis-associated protein 5	PSMC5;SPATA5		0.0341359	-0.0544783
P28072	P28072	Proteasome subunit beta type-6	PSMB6		0.0744548	-0.055289
P84103;Q16629	P84103	Serine/arginine-rich splicing factor 3	SRSF3		0.0353816	-0.0555573
P61160	P61160	Actin-related protein 2	ACTR2		0.135003	-0.0567417
P62888	P62888	60S ribosomal protein L30	RPL30		0.0752401	-0.0568943
P49321	P49321	Nuclear autoantigenic sperm protein	NASP		0.189044	-0.0571276
P09104	P09104	Gamma-enolase	ENO2		0.0862436	-0.0574563
P14625;Q58FF3	P14625	Endoplasmin	HSP90B1		0.049732	-0.0576032
P16949	P16949	Stathmin	STMN1		0.0730432	-0.0585066
P45880	P45880	Voltage-dependent anion-selective channel protein 2	VDAC2		0.0212357	-0.0587088
P41250	P41250	Glycine--tRNA ligase	GARS		0.471939	-0.0591094
O95433	O95433	Activator of 90 kDa heat shock protein ATPase homolog 1	AHSA1		0.129461	-0.0593821
Q9UKK9	Q9UKK9	ADP-sugar pyrophosphatase	NUDT5		0.12534	-0.0597026
P06576	P06576	ATP synthase subunit beta, mitochondrial	ATP5B		0.0298973	-0.0612895
Q12906	Q12906	Interleukin enhancer-binding factor 3	ILF3		0.15576	-0.0614916
Q58FF6	Q58FF6	Putative heat shock protein HSP 90-beta 4	HSP90AB4P		0.032084	-0.0618401
P18669;P15259;Q8N0Y7	P18669	Phosphoglycerate mutase 1	PGAM1		0.326361	-0.0647125
Q13526	Q13526	Peptidyl-prolyl cis-trans isomerase NIMA-interacting 1	PIN1		0.166252	-0.0647195
Q8NCC3	Q8NCC3	Group XV phospholipase A2	PLA2G15		0.0644003	-0.0649427
Q8WVE0	Q8WVE0	Protein-lysine N-methyltransferase N6AMT2	N6AMT2		0.0701961	-0.0652568
P10768	P10768	S-formylglutathione hydrolase	ESD		0.323648	-0.0667566
P60709	P60709	Actin, cytoplasmic 1;Actin, cytoplasmic 1, N-terminally processed	ACTB		0.0434509	-0.0680548
Q9H910	Q9H910	Hematological and neurological expressed 1-like protein	HN1L		0.0480935	-0.0688419
P30085	P30085	UMP-CMP kinase	CMPK1		0.060758	-0.0697861
P13637;Q13733	P13637	Sodium/potassium-transporting ATPase subunit alpha-3	ATP1A3		0.0224033	-0.0706011
P12956	P12956	X-ray repair cross-complementing protein 6	XRCC6		0.0966584	-0.0709496
O96019	O96019	Actin-like protein 6A	ACTL6A		0.0199466	-0.0716585
P61916	P61916	Epididymal secretory protein E1	NPC2		0.0863457	-0.0720323
Q99574	Q99574	Neuroserpin	SERPINI1		0.104493	-0.0721588
Q15717	Q15717	ELAV-like protein 1	ELAVL1		0.122596	-0.0723616
P23588	P23588	Eukaryotic translation initiation factor 4B	EIF4B		0.0921363	-0.0735099
P63241;Q6IS14;Q9GZV4	P63241;Q6IS14	Eukaryotic translation initiation factor 5A-1;Eukaryotic translation initiation factor 5A-1-like	EIF5A;EIF5AL1		0.0874391	-0.076156
P59998	P59998	Actin-related protein 2/3 complex subunit 4	ARPC4		0.321399	-0.0764898
Q16363	Q16363	Laminin subunit alpha-4	LAMA4		0.21156	-0.0782681
P38646	P38646	Stress-70 protein, mitochondrial	HSPA9		0.0981694	-0.0792948
Q09666	Q09666	Neuroblast differentiation-associated protein AHNAK	AHNAK		0.0928976	-0.0803585
P16070	P16070	CD44 antigen	CD44		0.38886	-0.0805868
P00558;P07205	P00558	Phosphoglycerate kinase 1	PGK1		0.279308	-0.0853545
P00367;P49448	P00367	Glutamate dehydrogenase 1, mitochondrial	GLUD1		0.0726366	-0.0854899
P62333	P62333	26S protease regulatory subunit 10B	PSMC6		0.0714341	-0.0873756
O60869	O60869	Endothelial differentiation-related factor 1	EDF1		0.0469294	-0.0884291
Q9GZL7	Q9GZL7	Ribosome biogenesis protein WDR12	WDR12		0.0327226	-0.0903734
P10599	P10599	Thioredoxin	TXN		0.137604	-0.0909392
P07954	P07954	Fumarate hydratase, mitochondrial	FH		0.201362	-0.0910962
P20908	P20908	Collagen alpha-1(V) chain	COL5A1		0.134194	-0.0920099
P29279	P29279	Connective tissue growth factor	CTGF		0.125354	-0.0929686
P31327	P31327	Carbamoyl-phosphate synthase [ammonia], mitochondrial	CPS1		0.405739	-0.0931689
P07996;P35442	P07996	Thrombospondin-1	THBS1		0.242904	-0.0933126
P63220	P63220	40S ribosomal protein S21	RPS21		0.114293	-0.0941226
Q96FW1	Q96FW1	Ubiquitin thioesterase OTUB1	OTUB1		0.278484	-0.0946312
P63104	P63104	14-3-3 protein zeta/delta	YWHAZ		0.235032	-0.0951233
P98160	P98160	Basement membrane-specific heparan sulfate proteoglycan core protein;Endorepellin;LG3 peptide	HSPG2		0.151866	-0.0960019
P98179	P98179	RNA-binding protein 3	RBM3		0.099143	-0.097833
Q53GS9	Q53GS9	U4/U6.U5 tri-snRNP-associated protein 2	USP39		0.0503891	-0.098671
P21399	P21399	Cytoplasmic aconitate hydratase	ACO1		0.327584	-0.099261
P19338	P19338	Nucleolin	NCL		0.161654	-0.0995464
O75340	O75340	Programmed cell death protein 6	PDCD6		0.186134	-0.100748
Q15084	Q15084	Protein disulfide-isomerase A6	PDIA6		0.421614	-0.101672
O00571;O15523	O00571;O15523	ATP-dependent RNA helicase DDX3X;ATP-dependent RNA helicase DDX3Y	DDX3X;DDX3Y		0.0759559	-0.102616
P31943	P31943	Heterogeneous nuclear ribonucleoprotein H;Heterogeneous nuclear ribonucleoprotein H, N-terminally processed	HNRNPH1		0.0653444	-0.103371
P20700	P20700	Lamin-B1	LMNB1		0.162727	-0.106682
P41227	P41227	N-alpha-acetyltransferase 10	NAA10		0.0874413	-0.108132
Q15459	Q15459	Splicing factor 3A subunit 1	SF3A1		0.259868	-0.109795
Q14118	Q14118	Dystroglycan;Alpha-dystroglycan;Beta-dystroglycan	DAG1		0.270129	-0.110783
P07237	P07237	Protein disulfide-isomerase	P4HB		0.191108	-0.111801
P36578	P36578	60S ribosomal protein L4	RPL4		0.105572	-0.114176
P62979;P0CG48;P0CG47;P62987	P62979;P0CG48;P0CG47;P62987	Ubiquitin-40S ribosomal protein S27a;Ubiquitin;40S ribosomal protein S27a;Polyubiquitin-C;Ubiquitin;Polyubiquitin-B;Ubiquitin;Ubiquitin-60S ribosomal protein L40;Ubiquitin;60S ribosomal protein L40	RPS27A;UBC;UBB;UBA52		0.171273	-0.114828
O00468	O00468	Agrin;Agrin N-terminal 110 kDa subunit;Agrin C-terminal 110 kDa subunit;Agrin C-terminal 90 kDa fragment;Agrin C-terminal 22 kDa fragment	AGRN		0.198229	-0.115266
O15212	O15212	Prefoldin subunit 6	PFDN6		0.134058	-0.115667
P43490	P43490	Nicotinamide phosphoribosyltransferase	NAMPT		0.326581	-0.115959
Q13510	Q13510	Acid ceramidase;Acid ceramidase subunit alpha;Acid ceramidase subunit beta	ASAH1		0.145766	-0.119579
P36871	P36871	Phosphoglucomutase-1	PGM1		0.379294	-0.124107
P62263	P62263	40S ribosomal protein S14	RPS14		0.0751668	-0.125445
Q9BX68	Q9BX68	Histidine triad nucleotide-binding protein 2, mitochondrial	HINT2		0.187456	-0.12634
Q16531	Q16531	DNA damage-binding protein 1	DDB1		1.04449	-0.127312
P02452;CON__Q862S4	P02452	Collagen alpha-1(I) chain	COL1A1		0.237071	-0.127438
P20618	P20618	Proteasome subunit beta type-1	PSMB1		0.347857	-0.12818
Q96KP4	Q96KP4	Cytosolic non-specific dipeptidase	CNDP2		0.753647	-0.130436
Q9BQA1	Q9BQA1	Methylosome protein 50	WDR77		0.198478	-0.130599
P43243	P43243	Matrin-3	MATR3		0.156006	-0.131284
P31946	P31946	14-3-3 protein beta/alpha;14-3-3 protein beta/alpha, N-terminally processed	YWHAB		0.278609	-0.131664
Q9UHD8	Q9UHD8	Septin-9	2023-09-09		0.0475604	-0.133389
P46777	P46777	60S ribosomal protein L5	RPL5		0.120098	-0.133795
P17066;P48741	P17066;P48741	Heat shock 70 kDa protein 6;Putative heat shock 70 kDa protein 7	HSPA6;HSPA7		0.417865	-0.133901
P04818	P04818	Thymidylate synthase	TYMS		0.149741	-0.133931
Q8NBP7	Q8NBP7	Proprotein convertase subtilisin/kexin type 9	PCSK9		0.412592	-0.134439
P31150	P31150	Rab GDP dissociation inhibitor alpha	GDI1		0.22251	-0.134823
Q14240	Q14240	Eukaryotic initiation factor 4A-II;Eukaryotic initiation factor 4A-II, N-terminally processed	EIF4A2		0.0621851	-0.135001
P06737;P11217	P06737	Glycogen phosphorylase, liver form	PYGL		0.0897088	-0.136284
P63279	P63279	SUMO-conjugating enzyme UBC9	UBE2I		0.299984	-0.138025
P51884	P51884	Lumican	LUM		0.155514	-0.140198
O15446	O15446	DNA-directed RNA polymerase I subunit RPA34	CD3EAP		0.109745	-0.140868
Q12907	Q12907	Vesicular integral-membrane protein VIP36	LMAN2		0.0968611	-0.141675
Q9H074	Q9H074	Polyadenylate-binding protein-interacting protein 1	PAIP1		0.235575	-0.142172
P13929	P13929	Beta-enolase	ENO3		0.151701	-0.142646
P43034	P43034	Platelet-activating factor acetylhydrolase IB subunit alpha	PAFAH1B1		0.169877	-0.143673
P25786	P25786	Proteasome subunit alpha type-1	PSMA1		0.165481	-0.148195
Q13421	Q13421	Mesothelin;Megakaryocyte-potentiating factor;Mesothelin, cleaved form	MSLN		0.379117	-0.148712
Q9Y617	Q9Y617	Phosphoserine aminotransferase	PSAT1		0.488418	-0.14882
O00300	O00300	Tumor necrosis factor receptor superfamily member 11B	TNFRSF11B		0.0456161	-0.148825
Q8NBS9	Q8NBS9	Thioredoxin domain-containing protein 5	TXNDC5		0.154981	-0.149239
Q99832	Q99832	T-complex protein 1 subunit eta	CCT7		0.200977	-0.149286
P28066	P28066	Proteasome subunit alpha type-5	PSMA5		0.213475	-0.149301
Q08629;Q9BQ16	Q08629	Testican-1	SPOCK1		0.340732	-0.151529
Q8NCW5	Q8NCW5	NAD(P)H-hydrate epimerase	APOA1BP		0.724651	-0.152073
P45877	P45877	Peptidyl-prolyl cis-trans isomerase C	PPIC		0.32294	-0.153899
Q7Z304	Q7Z304	MAM domain-containing protein 2	MAMDC2		0.100157	-0.155801
P29401	P29401	Transketolase	TKT	+	1.77943	-0.156982
P48723	P48723	Heat shock 70 kDa protein 13	HSPA13		0.329446	-0.157433
Q9UQ35	Q9UQ35	Serine/arginine repetitive matrix protein 2	SRRM2		0.138982	-0.159208
P99999;CON__P62894	P99999	Cytochrome c	CYCS		0.289018	-0.159688
Q9H1E3	Q9H1E3	Nuclear ubiquitous casein and cyclin-dependent kinase substrate 1	NUCKS1		0.311219	-0.161647
P07942	P07942	Laminin subunit beta-1	LAMB1		1.03245	-0.165689
Q99497	Q99497	Protein deglycase DJ-1	PARK7		1.14224	-0.16625
P61086	P61086	Ubiquitin-conjugating enzyme E2 K	UBE2K		0.114313	-0.166616
P35580	P35580	Myosin-10	MYH10		0.0999854	-0.167582
Q02809	Q02809	Procollagen-lysine,2-oxoglutarate 5-dioxygenase 1	PLOD1		0.346119	-0.167695
Q07020	Q07020	60S ribosomal protein L18	RPL18		0.120239	-0.168307
P15104	P15104	Glutamine synthetase	GLUL		0.383106	-0.16885
Q13561	Q13561	Dynactin subunit 2	DCTN2		0.223498	-0.168974
Q10471	Q10471	Polypeptide N-acetylgalactosaminyltransferase 2;Polypeptide N-acetylgalactosaminyltransferase 2 soluble form	GALNT2		0.382866	-0.170983
P61758	P61758	Prefoldin subunit 3	VBP1		0.245976	-0.172279
P08603	P08603	Complement factor H	CFH	+	1.39931	-0.172955
P16035	P16035	Metalloproteinase inhibitor 2	TIMP2		0.356138	-0.173691
P07686	P07686	Beta-hexosaminidase subunit beta;Beta-hexosaminidase subunit beta chain B;Beta-hexosaminidase subunit beta chain A	HEXB		0.482787	-0.175132
Q70EL2	Q70EL2	Ubiquitin carboxyl-terminal hydrolase 45	USP45		0.0860169	-0.17696
P61604	P61604	10 kDa heat shock protein, mitochondrial	HSPE1		0.346323	-0.177457
P46926	P46926	Glucosamine-6-phosphate isomerase 1	GNPDA1		0.748149	-0.179239
P16870	P16870	Carboxypeptidase E	CPE		0.105415	-0.179712
Q13228	Q13228	Selenium-binding protein 1	SELENBP1		0.521901	-0.179766
Q07021	Q07021	Complement component 1 Q subcomponent-binding protein, mitochondrial	C1QBP		0.358241	-0.180344
Q15046	Q15046	Lysine--tRNA ligase	KARS		0.323972	-0.180923
P07602	P07602	Prosaposin;Saposin-A;Saposin-B-Val;Saposin-B;Saposin-C;Saposin-D	PSAP		0.889914	-0.182623
P48739	P48739	Phosphatidylinositol transfer protein beta isoform	PITPNB		0.0903772	-0.183568
Q8NBJ4	Q8NBJ4	Golgi membrane protein 1	GOLM1	+	1.34182	-0.184297
O60925	O60925	Prefoldin subunit 1	PFDN1		0.0622469	-0.186284
P30043	P30043	Flavin reductase (NADPH)	BLVRB		0.71309	-0.18799
P60174	P60174	Triosephosphate isomerase	TPI1		0.456801	-0.188703
P15121	P15121	Aldose reductase	AKR1B1		0.487986	-0.188966
P0DMV8;P0DMV9	P0DMV8;P0DMV9	Heat shock 70 kDa protein 1A;Heat shock 70 kDa protein 1B	HSPA1A;HSPA1B	+	1.85296	-0.189287
P55145	P55145	Mesencephalic astrocyte-derived neurotrophic factor	MANF		0.400858	-0.190044
Q15436;Q15437	Q15436	Protein transport protein Sec23A	SEC23A		0.764112	-0.191296
P08708	P08708	40S ribosomal protein S17	RPS17		0.205993	-0.192559
P39059	P39059	Collagen alpha-1(XV) chain;Restin;Restin-2;Restin-3;Restin-4	COL15A1		0.158192	-0.193073
Q9H4F8	Q9H4F8	SPARC-related modular calcium-binding protein 1	SMOC1		0.583535	-0.193834
Q15113	Q15113	Procollagen C-endopeptidase enhancer 1	PCOLCE		0.479627	-0.193986
P21796	P21796	Voltage-dependent anion-selective channel protein 1	VDAC1		0.0623934	-0.196342
P12814;P35609	P12814	Alpha-actinin-1	ACTN1		0.66597	-0.197501
P26885	P26885	Peptidyl-prolyl cis-trans isomerase FKBP2	FKBP2		0.218006	-0.198278
O76061	O76061	Stanniocalcin-2	STC2		0.196872	-0.199598
A6NDG6	A6NDG6	Phosphoglycolate phosphatase	PGP		0.745773	-0.200288
O43809	O43809	Cleavage and polyadenylation specificity factor subunit 5	NUDT21		0.360731	-0.201063
Q15582	Q15582	Transforming growth factor-beta-induced protein ig-h3	TGFBI		0.28809	-0.202624
O00469	O00469	Procollagen-lysine,2-oxoglutarate 5-dioxygenase 2	PLOD2		0.999133	-0.204466
P13497	P13497	Bone morphogenetic protein 1	BMP1		0.383837	-0.205925
P00441	P00441	Superoxide dismutase [Cu-Zn]	SOD1	+	1.38143	-0.207772
P15586	P15586	N-acetylglucosamine-6-sulfatase	GNS		0.722588	-0.209946
Q9ULV4	Q9ULV4	Coronin-1C	CORO1C		0.397042	-0.214464
Q96CT7	Q96CT7	Coiled-coil domain-containing protein 124	CCDC124		0.328511	-0.215785
P50454	P50454	Serpin H1	SERPINH1		0.494072	-0.216407
P61960	P61960	Ubiquitin-fold modifier 1	UFM1		0.275147	-0.216431
P32004	P32004	Neural cell adhesion molecule L1	L1CAM		1.07228	-0.21773
P35241	P35241	Radixin	RDX		0.650361	-0.218372
O75937	O75937	DnaJ homolog subfamily C member 8	DNAJC8		0.155038	-0.218728
P17050	P17050	Alpha-N-acetylgalactosaminidase	NAGA		0.0627782	-0.219063
P09622	P09622	Dihydrolipoyl dehydrogenase, mitochondrial	DLD		0.478048	-0.219302
O95336	O95336	6-phosphogluconolactonase	PGLS		0.399992	-0.220775
P08243	P08243	Asparagine synthetase [glutamine-hydrolyzing]	ASNS		0.21528	-0.220895
Q96DI7	Q96DI7	U5 small nuclear ribonucleoprotein 40 kDa protein	SNRNP40		0.279904	-0.220912
P30101	P30101	Protein disulfide-isomerase A3	PDIA3	+	2.64146	-0.221447
P02458	P02458	Collagen alpha-1(II) chain;Collagen alpha-1(II) chain;Chondrocalcin	COL2A1		0.274766	-0.221469
O14579	O14579	Coatomer subunit epsilon	COPE		0.152089	-0.222085
P42167;P42166	P42167;P42166	Lamina-associated polypeptide 2, isoforms beta/gamma;Thymopoietin;Thymopentin;Lamina-associated polypeptide 2, isoform alpha;Thymopoietin;Thymopentin	TMPO		0.209754	-0.223225
P01033	P01033	Metalloproteinase inhibitor 1	TIMP1		0.764352	-0.224286
P06132	P06132	Uroporphyrinogen decarboxylase	UROD		0.26401	-0.226745
P07195	P07195	L-lactate dehydrogenase B chain	LDHB	+	1.66004	-0.22753
Q96G03	Q96G03	Phosphoglucomutase-2	PGM2		0.176672	-0.228081
Q9BRK5	Q9BRK5	45 kDa calcium-binding protein	SDF4		0.876277	-0.230469
O14745	O14745	Na(+)/H(+) exchange regulatory cofactor NHE-RF1	SLC9A3R1		0.476244	-0.231361
P46108	P46108	Adapter molecule crk	CRK		1.07035	-0.231504
P62701;Q8TD47;P22090	P62701	40S ribosomal protein S4, X isoform	RPS4X		0.245594	-0.23296
P06703	P06703	Protein S100-A6	S100A6		0.223119	-0.233914
P11047	P11047	Laminin subunit gamma-1	LAMC1		1.2388	-0.236696
Q14515	Q14515	SPARC-like protein 1	SPARCL1		0.37019	-0.237633
Q9UBT7	Q9UBT7	Alpha-catulin	CTNNAL1		0.0429368	-0.238731
Q96JB1	Q96JB1	Dynein heavy chain 8, axonemal	DNAH8		0.0435043	-0.239686
Q9BS26	Q9BS26	Endoplasmic reticulum resident protein 44	ERP44		0.477069	-0.240821
P23284	P23284	Peptidyl-prolyl cis-trans isomerase B	PPIB		1.26595	-0.242891
Q02818	Q02818	Nucleobindin-1	NUCB1	+	1.87629	-0.243034
P23142	P23142	Fibulin-1	FBLN1	+	1.78975	-0.24308
P02545	P02545	Prelamin-A/C;Lamin-A/C	LMNA		0.500411	-0.243359
Q9HC38	Q9HC38	Glyoxalase domain-containing protein 4	GLOD4		0.813442	-0.244735
P55084	P55084	Trifunctional enzyme subunit beta, mitochondrial;3-ketoacyl-CoA thiolase	HADHB		0.194436	-0.245555
Q9Y5L4	Q9Y5L4	Mitochondrial import inner membrane translocase subunit Tim13	TIMM13		0.312668	-0.248373
Q92743	Q92743	Serine protease HTRA1	HTRA1		0.261596	-0.249255
P22692	P22692	Insulin-like growth factor-binding protein 4	IGFBP4		0.35721	-0.249805
P28799	P28799	Granulins;Acrogranin;Paragranulin;Granulin-1;Granulin-2;Granulin-3;Granulin-4;Granulin-5;Granulin-6;Granulin-7	GRN		0.444224	-0.251764
Q32MZ4	Q32MZ4	Leucine-rich repeat flightless-interacting protein 1	LRRFIP1		0.095856	-0.252552
Q9P126	Q9P126	C-type lectin domain family 1 member B	CLEC1B		0.141553	-0.253242
Q9HC57	Q9HC57	WAP four-disulfide core domain protein 1	WFDC1		0.215514	-0.253976
O15145	O15145	Actin-related protein 2/3 complex subunit 3	ARPC3	+	2.03764	-0.25438
P00338;P07864;Q6ZMR3	P00338	L-lactate dehydrogenase A chain	LDHA		0.589458	-0.254635
P62937;Q9Y536;F5H284;P0DN37;P0DN26;A0A0B4J2A2;A0A075B767;A0A075B759	P62937	Peptidyl-prolyl cis-trans isomerase A;Peptidyl-prolyl cis-trans isomerase A, N-terminally processed	PPIA		0.807992	-0.258368
Q9H0W9	Q9H0W9	Ester hydrolase C11orf54	C11orf54	+	1.40319	-0.258924
Q6YHK3	Q6YHK3	CD109 antigen	CD109		0.579121	-0.258952
P29966	P29966	Myristoylated alanine-rich C-kinase substrate	MARCKS		0.23165	-0.259133
Q9UJU6	Q9UJU6	Drebrin-like protein	DBNL		0.213792	-0.259566
Q15262	Q15262	Receptor-type tyrosine-protein phosphatase kappa	PTPRK		0.27068	-0.262804
Q04917	Q04917	14-3-3 protein eta	YWHAH		0.381693	-0.263923
Q99715	Q99715	Collagen alpha-1(XII) chain	COL12A1		0.640903	-0.265106
O43852	O43852	Calumenin	CALU		0.688431	-0.266929
Q92626	Q92626	Peroxidasin homolog	PXDN		0.478304	-0.271161
P10321	P10321	HLA class I histocompatibility antigen, Cw-7 alpha chain	HLA-C		0.794759	-0.271427
Q02388	Q02388	Collagen alpha-1(VII) chain	COL7A1		0.525697	-0.272876
Q6ZUK4	Q6ZUK4	Transmembrane protein 26	TMEM26		0.11761	-0.273884
P40926	P40926	Malate dehydrogenase, mitochondrial	MDH2		0.598195	-0.274984
O75368	O75368	SH3 domain-binding glutamic acid-rich-like protein	SH3BGRL		0.862118	-0.277309
Q969Q0;P83881	Q969Q0;P83881	60S ribosomal protein L36a-like;60S ribosomal protein L36a	RPL36AL;RPL36A		0.152581	-0.279004
P82970	P82970	High mobility group nucleosome-binding domain-containing protein 5	HMGN5		0.64746	-0.279196
Q15293	Q15293	Reticulocalbin-1	RCN1		0.789324	-0.280015
P53634	P53634	Dipeptidyl peptidase 1;Dipeptidyl peptidase 1 exclusion domain chain;Dipeptidyl peptidase 1 heavy chain;Dipeptidyl peptidase 1 light chain	CTSC		1.18256	-0.280493
P33316	P33316	Deoxyuridine 5-triphosphate nucleotidohydrolase, mitochondrial	DUT		0.615902	-0.281263
P06858	P06858	Lipoprotein lipase	LPL		1.00271	-0.282557
P50897	P50897	Palmitoyl-protein thioesterase 1	PPT1		1.12324	-0.285157
P62753	P62753	40S ribosomal protein S6	RPS6		0.350432	-0.287137
O14657	O14657	Torsin-1B	TOR1B		0.315724	-0.287755
P14314	P14314	Glucosidase 2 subunit beta	PRKCSH		0.387975	-0.288246
Q08257	Q08257	Quinone oxidoreductase	CRYZ		0.564206	-0.288969
P00742	P00742	Coagulation factor X;Factor X light chain;Factor X heavy chain;Activated factor Xa heavy chain	F10		0.254757	-0.289137
Q6PKG0	Q6PKG0	La-related protein 1	LARP1		0.11983	-0.289284
P01034	P01034	Cystatin-C	CST3		1.09854	-0.29068
Q07955	Q07955	Serine/arginine-rich splicing factor 1	SRSF1		0.530521	-0.291454
P30153;P30154	P30153	Serine/threonine-protein phosphatase 2A 65 kDa regulatory subunit A alpha isoform	PPP2R1A		0.413676	-0.29811
Q9BTY2	Q9BTY2	Plasma alpha-L-fucosidase	FUCA2		0.560408	-0.298431
O75223	O75223	Gamma-glutamylcyclotransferase	GGCT		0.857121	-0.299019
Q13867	Q13867	Bleomycin hydrolase	BLMH		0.513609	-0.300969
P25391	P25391	Laminin subunit alpha-1	LAMA1		1.2298	-0.305663
P61224;P62834;A6NIZ1	P61224;P62834;A6NIZ1	Ras-related protein Rap-1b;Ras-related protein Rap-1A;Ras-related protein Rap-1b-like protein	RAP1B;RAP1A		0.171184	-0.30649
P80303	P80303	Nucleobindin-2;Nesfatin-1	NUCB2		0.561826	-0.306862
O43447	O43447	Peptidyl-prolyl cis-trans isomerase H	PPIH	+	1.47073	-0.306998
Q16706	Q16706	Alpha-mannosidase 2	MAN2A1		0.121464	-0.308018
Q9UBX5	Q9UBX5	Fibulin-5	FBLN5	+	1.31219	-0.309487
Q16836	Q16836	Hydroxyacyl-coenzyme A dehydrogenase, mitochondrial	HADH		0.12438	-0.31082
P11021	P11021	78 kDa glucose-regulated protein	HSPA5		0.834315	-0.312101
Q16270	Q16270	Insulin-like growth factor-binding protein 7	IGFBP7		1.28501	-0.315206
P35555	P35555	Fibrillin-1	FBN1		0.91701	-0.31765
Q9UBR2	Q9UBR2	Cathepsin Z	CTSZ	+	1.53196	-0.320534
O75347	O75347	Tubulin-specific chaperone A	TBCA		0.630312	-0.321603
Q12841	Q12841	Follistatin-related protein 1	FSTL1	+	2.08222	-0.32181
P11142;P54652	P11142	Heat shock cognate 71 kDa protein	HSPA8		0.974804	-0.324432
O75503	O75503	Ceroid-lipofuscinosis neuronal protein 5	CLN5		0.803867	-0.326038
Q9UQ53	Q9UQ53	Alpha-1,3-mannosyl-glycoprotein 4-beta-N-acetylglucosaminyltransferase B	MGAT4B		0.877371	-0.327442
P19022	P19022	Cadherin-2	CDH2		1.24391	-0.328026
Q14980	Q14980	Nuclear mitotic apparatus protein 1	NUMA1		0.260232	-0.32932
P05026	P05026	Sodium/potassium-transporting ATPase subunit beta-1	ATP1B1		0.10805	-0.330408
P42765	P42765	3-ketoacyl-CoA thiolase, mitochondrial	ACAA2		0.163958	-0.331386
P14923	P14923	Junction plakoglobin	JUP		0.99275	-0.332956
P26373	P26373	60S ribosomal protein L13	RPL13		0.129051	-0.334234
P07355;A6NMY6	P07355;A6NMY6	Annexin A2;Putative annexin A2-like protein	ANXA2;ANXA2P2		0.143112	-0.336461
P22061	P22061	Protein-L-isoaspartate(D-aspartate) O-methyltransferase	PCMT1		0.563431	-0.337915
O94985	O94985	Calsyntenin-1;Soluble Alc-alpha;CTF1-alpha	CLSTN1		1.12747	-0.338575
P26599	P26599	Polypyrimidine tract-binding protein 1	PTBP1		0.264364	-0.340166
P07711	P07711	Cathepsin L1;Cathepsin L1 heavy chain;Cathepsin L1 light chain	CTSL		0.638713	-0.342313
P10809	P10809	60 kDa heat shock protein, mitochondrial	HSPD1		0.433028	-0.344281
P21281	P21281	V-type proton ATPase subunit B, brain isoform	ATP6V1B2		0.388059	-0.346478
O75643	O75643	U5 small nuclear ribonucleoprotein 200 kDa helicase	SNRNP200		0.286843	-0.346489
P01344	P01344	Insulin-like growth factor II;Insulin-like growth factor II;Insulin-like growth factor II Ala-25 Del;Preptin	IGF2		0.816683	-0.351421
P15291	P15291	Beta-1,4-galactosyltransferase 1;Lactose synthase A protein;N-acetyllactosamine synthase;Beta-N-acetylglucosaminylglycopeptide beta-1,4-galactosyltransferase;Beta-N-acetylglucosaminyl-glycolipid beta-1,4-galactosyltransferase;Processed beta-1,4-galactosyltransferase 1	B4GALT1		0.630344	-0.352973
P15374	P15374	Ubiquitin carboxyl-terminal hydrolase isozyme L3	UCHL3		0.409133	-0.357498
Q9NQR4	Q9NQR4	Omega-amidase NIT2	NIT2		0.193663	-0.357735
Q9BRJ6	Q9BRJ6	Uncharacterized protein C7orf50	C7orf50		0.14212	-0.362506
Q9BTT0	Q9BTT0	Acidic leucine-rich nuclear phosphoprotein 32 family member E	ANP32E		0.524546	-0.364001
P00746	P00746	Complement factor D	CFD	+	2.24992	-0.36877
Q16643	Q16643	Drebrin	DBN1		0.153618	-0.371995
P12236;P12235	P12236;P12235	ADP/ATP translocase 3;ADP/ATP translocase 3, N-terminally processed;ADP/ATP translocase 1	SLC25A6;SLC25A4		0.102053	-0.373086
P62328	P62328	Thymosin beta-4;Hematopoietic system regulatory peptide	TMSB4X		0.443775	-0.37428
P62081	P62081	40S ribosomal protein S7	RPS7		0.523369	-0.381149
Q9UI42	Q9UI42	Carboxypeptidase A4	CPA4	+	1.30609	-0.381254
Q99613;B5ME19	Q99613;B5ME19	Eukaryotic translation initiation factor 3 subunit C;Eukaryotic translation initiation factor 3 subunit C-like protein	EIF3C;EIF3CL		0.167345	-0.381459
P07339	P07339	Cathepsin D;Cathepsin D light chain;Cathepsin D heavy chain	CTSD		0.637419	-0.38884
O00622	O00622	Protein CYR61	CYR61		0.938807	-0.389792
P01023	P01023	Alpha-2-macroglobulin	A2M		0.890946	-0.391156
P60983;O60234	P60983	Glia maturation factor beta	GMFB	+	1.51863	-0.39384
P80723	P80723	Brain acid soluble protein 1	BASP1		0.984352	-0.39738
O76076	O76076	WNT1-inducible-signaling pathway protein 2	WISP2		0.865964	-0.398012
P25205	P25205	DNA replication licensing factor MCM3	MCM3		0.398007	-0.400411
Q96EY8	Q96EY8	Cob(I)yrinic acid a,c-diamide adenosyltransferase, mitochondrial	MMAB		0.198834	-0.406713
P23246	P23246	Splicing factor, proline- and glutamine-rich	SFPQ		1.18058	-0.408317
O95994	O95994	Anterior gradient protein 2 homolog	AGR2		0.22884	-0.409758
Q99674	Q99674	Cell growth regulator with EF hand domain protein 1	CGREF1	+	1.55653	-0.414001
Q01581;P54868	Q01581	Hydroxymethylglutaryl-CoA synthase, cytoplasmic	HMGCS1		0.398313	-0.415466
Q14919	Q14919	Dr1-associated corepressor	DRAP1		0.176194	-0.421295
Q05707	Q05707	Collagen alpha-1(XIV) chain	COL14A1	+	1.58667	-0.422674
O00159	O00159	Unconventional myosin-Ic	MYO1C		0.22406	-0.423145
P09874	P09874	Poly [ADP-ribose] polymerase 1	PARP1		1.29317	-0.423677
Q15024	Q15024	Exosome complex component RRP42	EXOSC7		0.305512	-0.424802
P32969	P32969	60S ribosomal protein L9	RPL9		0.243903	-0.429658
O00625	O00625	Pirin	PIR		0.909552	-0.429976
P63313	P63313	Thymosin beta-10	TMSB10		0.446815	-0.432571
P07093	P07093	Glia-derived nexin	SERPINE2	+	1.98168	-0.440257
P68363;A6NHL2;Q9H853	P68363	Tubulin alpha-1B chain	TUBA1B		0.252689	-0.440321
O75390	O75390	Citrate synthase, mitochondrial	CS	+	1.57167	-0.441383
P08572	P08572	Collagen alpha-2(IV) chain;Canstatin	COL4A2		0.966206	-0.441914
P31949	P31949	Protein S100-A11;Protein S100-A11, N-terminally processed	S100A11	+	1.59346	-0.442603
O95831	O95831	Apoptosis-inducing factor 1, mitochondrial	AIFM1		0.441173	-0.444679
P68431;Q16695;Q6NXT2	P68431;Q16695	Histone H3.1;Histone H3.1t	HIST1H3A;HIST3H3		0.213054	-0.445943
P25705	P25705	ATP synthase subunit alpha, mitochondrial	ATP5A1		0.105063	-0.448004
Q13151	Q13151	Heterogeneous nuclear ribonucleoprotein A0	HNRNPA0		0.334773	-0.448137
O00391	O00391	Sulfhydryl oxidase 1	QSOX1		0.609248	-0.454725
P68400;Q8NEV1	P68400;Q8NEV1	Casein kinase II subunit alpha;Casein kinase II subunit alpha 3	CSNK2A1;CSNK2A3		0.279168	-0.45639
Q15149	Q15149	Plectin	PLEC		0.682856	-0.457624
Q15818	Q15818	Neuronal pentraxin-1	NPTX1		1.20348	-0.467522
Q9Y224	Q9Y224	UPF0568 protein C14orf166	C14orf166		0.485133	-0.469733
O75531	O75531	Barrier-to-autointegration factor;Barrier-to-autointegration factor, N-terminally processed	BANF1		0.38699	-0.473826
P02751	P02751	Fibronectin;Anastellin;Ugl-Y1;Ugl-Y2;Ugl-Y3	FN1		0.788192	-0.47724
P16402	P16402	Histone H1.3	HIST1H1D		0.220335	-0.478842
Q9UMS4	Q9UMS4	Pre-mRNA-processing factor 19	PRPF19		0.16589	-0.481829
P06280	P06280	Alpha-galactosidase A	GLA	+	1.34958	-0.482403
P43121	P43121	Cell surface glycoprotein MUC18	MCAM		0.567469	-0.487911
P83731	P83731	60S ribosomal protein L24	RPL24		0.258109	-0.492765
P05141;Q9H0C2	P05141	ADP/ATP translocase 2;ADP/ATP translocase 2, N-terminally processed	SLC25A5		0.155378	-0.496054
P27824	P27824	Calnexin	CANX		0.235291	-0.496084
P48745	P48745	Protein NOV homolog	NOV		0.630701	-0.498184
P21589	P21589	5-nucleotidase	NT5E		0.104226	-0.498899
Q71UI9;P0C0S5	Q71UI9;P0C0S5	Histone H2A.V;Histone H2A.Z	H2AFV;H2AFZ		0.1995	-0.501204
O60568	O60568	Procollagen-lysine,2-oxoglutarate 5-dioxygenase 3	PLOD3	+	1.48286	-0.50656
P42694	P42694	Probable helicase with zinc finger domain	HELZ		0.0847513	-0.507029
P35237	P35237	Serpin B6	SERPINB6		0.612024	-0.512491
Q6P2Q9	Q6P2Q9	Pre-mRNA-processing-splicing factor 8	PRPF8		0.387623	-0.514958
P05121	P05121	Plasminogen activator inhibitor 1	SERPINE1	+	1.75379	-0.51771
Q96DG6	Q96DG6	Carboxymethylenebutenolidase homolog	CMBL		0.523579	-0.52084
Q14126	Q14126	Desmoglein-2	DSG2	+	2.55461	-0.538133
P63098	P63098	Calcineurin subunit B type 1	PPP3R1		0.479029	-0.540712
Q9NUQ9	Q9NUQ9	Protein FAM49B	FAM49B		0.850685	-0.541553
Q12805	Q12805	EGF-containing fibulin-like extracellular matrix protein 1	EFEMP1	+	3.3807	-0.545094
Q96AY3	Q96AY3	Peptidyl-prolyl cis-trans isomerase FKBP10	FKBP10		1.05738	-0.551069
Q13620;Q13619	Q13620;Q13619	Cullin-4B;Cullin-4A	CUL4B;CUL4A	+	1.69004	-0.553771
Q6WRI0	Q6WRI0	Immunoglobulin superfamily member 10	IGSF10		1.15915	-0.553897
P10619	P10619	Lysosomal protective protein;Lysosomal protective protein 32 kDa chain;Lysosomal protective protein 20 kDa chain	CTSA		0.603964	-0.556053
Q13443	Q13443	Disintegrin and metalloproteinase domain-containing protein 9	ADAM9	+	3.16859	-0.571107
Q13011	Q13011	Delta(3,5)-Delta(2,4)-dienoyl-CoA isomerase, mitochondrial	ECH1		0.652101	-0.572274
P55809	P55809	Succinyl-CoA:3-ketoacid coenzyme A transferase 1, mitochondrial	OXCT1	+	1.51985	-0.578866
Q15836;P63027	Q15836;P63027	Vesicle-associated membrane protein 3;Vesicle-associated membrane protein 2	VAMP3;VAMP2		0.318381	-0.595131
P49411	P49411	Elongation factor Tu, mitochondrial	TUFM		0.298431	-0.597102
P42126	P42126	Enoyl-CoA delta isomerase 1, mitochondrial	ECI1		0.746881	-0.599028
P01024	P01024	Complement C3;Complement C3 beta chain;C3-beta-c;Complement C3 alpha chain;C3a anaphylatoxin;Acylation stimulating protein;Complement C3b alpha chain;Complement C3c alpha chain fragment 1;Complement C3dg fragment;Complement C3g fragment;Complement C3d fragment;Complement C3f fragment;Complement C3c alpha chain fragment 2	C3	+	1.43284	-0.602726
P36542	P36542	ATP synthase subunit gamma, mitochondrial	ATP5C1		0.136312	-0.610627
P04080	P04080	Cystatin-B	CSTB	+	1.32868	-0.610666
P62805	P62805	Histone H4	HIST1H4A		0.378475	-0.636985
Q15365	Q15365	Poly(rC)-binding protein 1	PCBP1		0.804945	-0.646953
P07919	P07919	Cytochrome b-c1 complex subunit 6, mitochondrial	UQCRH		0.395021	-0.648248
P63000;P60763	P63000;P60763	Ras-related C3 botulinum toxin substrate 1;Ras-related C3 botulinum toxin substrate 3	RAC1;RAC3		0.418462	-0.663438
Q9NQ79	Q9NQ79	Cartilage acidic protein 1	CRTAC1		0.608141	-0.676215
P17655	P17655	Calpain-2 catalytic subunit	CAPN2		0.652873	-0.680746
P62873	P62873	Guanine nucleotide-binding protein G(I)/G(S)/G(T) subunit beta-1	GNB1		0.433621	-0.680815
P52943	P52943	Cysteine-rich protein 2	CRIP2		0.427192	-0.707102
Q14204	Q14204	Cytoplasmic dynein 1 heavy chain 1	DYNC1H1		0.205223	-0.707631
P04083	P04083	Annexin A1	ANXA1		0.364502	-0.707873
Q32P28	Q32P28	Prolyl 3-hydroxylase 1	LEPRE1		0.599473	-0.719849
Q96FQ6	Q96FQ6	Protein S100-A16	S100A16		0.32853	-0.732676
Q969H8	Q969H8	Myeloid-derived growth factor	MYDGF		0.316904	-0.746181
Q9UNW1	Q9UNW1	Multiple inositol polyphosphate phosphatase 1	MINPP1		1.14021	-0.759307
P17096	P17096	High mobility group protein HMG-I/HMG-Y	HMGA1		0.587448	-0.802004
P84243	P84243	Histone H3.3	H3F3A		0.144564	-0.80888
P30626	P30626	Sorcin	SRI		0.372794	-0.809664
Q16143	Q16143	Beta-synuclein	SNCB		0.45059	-0.810466
P18077	P18077	60S ribosomal protein L35a	RPL35A		0.363359	-0.816956
P52815	P52815	39S ribosomal protein L12, mitochondrial	MRPL12		0.77271	-0.828353
Q08380	Q08380	Galectin-3-binding protein	LGALS3BP	+	3.03222	-0.837188
Q92688	Q92688	Acidic leucine-rich nuclear phosphoprotein 32 family member B	ANP32B		0.756615	-0.840378
Q15375;Q5JZY3	Q15375;Q5JZY3	Ephrin type-A receptor 7;Ephrin type-A receptor 10	EPHA7;EPHA10		1.08695	-0.845786
Q01081;P0DN76;Q8WU68	Q01081;P0DN76;Q8WU68	Splicing factor U2AF 35 kDa subunit;Splicing factor U2AF 26 kDa subunit	U2AF1;U2AF1L4		0.389158	-0.852189
Q9NX55	Q9NX55	Huntingtin-interacting protein K	HYPK		0.94667	-0.854678
P07858	P07858	Cathepsin B;Cathepsin B light chain;Cathepsin B heavy chain	CTSB	+	1.73131	-0.877638
P31040	P31040	Succinate dehydrogenase [ubiquinone] flavoprotein subunit, mitochondrial	SDHA		0.773808	-0.886437
P14136	P14136	Glial fibrillary acidic protein	GFAP		0.739395	-0.889532
Q13435	Q13435	Splicing factor 3B subunit 2	SF3B2		0.572474	-0.915938
O15078	O15078	Centrosomal protein of 290 kDa	CEP290		0.301746	-0.938753
Q9H3G5	Q9H3G5	Probable serine carboxypeptidase CPVL	CPVL		1.29282	-0.946383
Q6FI13;Q16777	Q6FI13;Q16777	Histone H2A type 2-A;Histone H2A type 2-C	HIST2H2AA3;HIST2H2AC		0.359883	-0.965916
Q92522	Q92522	Histone H1x	H1FX		0.314081	-0.988682
P52434	P52434	DNA-directed RNA polymerases I, II, and III subunit RPABC3	POLR2H		1.23213	-0.995413
O00567	O00567	Nucleolar protein 56	NOP56		0.882721	-1.04341
Q9NZV1	Q9NZV1	Cysteine-rich motor neuron 1 protein;Processed cysteine-rich motor neuron 1 protein	CRIM1		0.718418	-1.0513
P33908	P33908	Mannosyl-oligosaccharide 1,2-alpha-mannosidase IA	MAN1A1		1.18838	-1.07721
P08195	P08195	4F2 cell-surface antigen heavy chain	SLC3A2		1.25382	-1.08281
P16403;P10412;Q02539;P22492	P16403;P10412	Histone H1.2;Histone H1.4	HIST1H1C;HIST1H1E		0.617503	-1.09045
P11387	P11387	DNA topoisomerase 1	TOP1		0.478857	-1.09176
P13284	P13284	Gamma-interferon-inducible lysosomal thiol reductase	IFI30		0.831995	-1.09431
P33778;Q16778;P23527;P06899;Q8N257;Q6DRA6;Q6DN03	P33778;Q16778;P23527;P06899;Q8N257	Histone H2B type 1-B;Histone H2B type 2-E;Histone H2B type 1-O;Histone H2B type 1-J;Histone H2B type 3-B	HIST1H2BB;HIST2H2BE;HIST1H2BO;HIST1H2BJ;HIST3H2BB		0.692457	-1.09637
Q9BZK7;O60907	Q9BZK7;O60907	F-box-like/WD repeat-containing protein TBL1XR1;F-box-like/WD repeat-containing protein TBL1X	TBL1XR1;TBL1X		0.809266	-1.12136
P61077;P62837;Q9Y2X8;P51668	P61077;P62837	Ubiquitin-conjugating enzyme E2 D3;Ubiquitin-conjugating enzyme E2 D2	UBE2D3;UBE2D2		0.411574	-1.1246
P05783;Q92764;CON__H-INV:HIT000015463;CON__Q92764;CON__Q497I4	P05783	Keratin, type I cytoskeletal 18	KRT18		0.430856	-1.13344
P08670;P17661;P41219;P07197;P07196;Q16352	P08670	Vimentin	VIM		0.713118	-1.14537
O00754	O00754	Lysosomal alpha-mannosidase;Lysosomal alpha-mannosidase A peptide;Lysosomal alpha-mannosidase B peptide;Lysosomal alpha-mannosidase C peptide;Lysosomal alpha-mannosidase D peptide;Lysosomal alpha-mannosidase E peptide	MAN2B1		1.10018	-1.15931
P54725	P54725	UV excision repair protein RAD23 homolog A	RAD23A		0.42181	-1.19433
P07305	P07305	Histone H1.0;Histone H1.0, N-terminally processed	H1F0		0.694871	-1.21831
P08581	P08581	Hepatocyte growth factor receptor	MET		0.457059	-1.22231
P30740	P30740	Leukocyte elastase inhibitor	SERPINB1	+	1.49549	-1.22862
Q71DI3	Q71DI3	Histone H3.2	HIST2H3A		0.243217	-1.23781
Q99627	Q99627	COP9 signalosome complex subunit 8	COPS8		0.72722	-1.25956
P35659	P35659	Protein DEK	DEK		0.747283	-1.27857
O95399	O95399	Urotensin-2	UTS2		0.238748	-1.28161
P16104;Q8IUE6;Q96QV6	P16104;Q8IUE6;Q96QV6	Histone H2AX;Histone H2A type 2-B;Histone H2A type 1-A	H2AFX;HIST2H2AB;HIST1H2AA		0.531181	-1.29369
P01137	P01137	Transforming growth factor beta-1;Latency-associated peptide	TGFB1		0.77437	-1.33327
P18065	P18065	Insulin-like growth factor-binding protein 2	IGFBP2		0.382181	-1.34871
P20962	P20962	Parathymosin	PTMS		0.343979	-1.36316
O75367;Q9P0M6	O75367	Core histone macro-H2A.1	H2AFY		0.420917	-1.39451
Q7L1Q6	Q7L1Q6	Basic leucine zipper and W2 domain-containing protein 1	BZW1		0.761303	-1.6905
P43246	P43246	DNA mismatch repair protein Msh2	MSH2		0.352527	-1.79029
P21359	P21359	Neurofibromin;Neurofibromin truncated	NF1		0.601486	-1.88448
Q9NY47	Q9NY47	Voltage-dependent calcium channel subunit alpha-2/delta-2;Voltage-dependent calcium channel subunit alpha-2-2;Voltage-dependent calcium channel subunit delta-2	CACNA2D2		0.813306	-1.88593
O76021	O76021	Ribosomal L1 domain-containing protein 1	RSL1D1		0.701885	-1.96387
P52272	P52272	Heterogeneous nuclear ribonucleoprotein M	HNRNPM		0.602321	-1.99648
Q9NS25;Q9NS26;Q9BXN6;Q9NY87	Q9NS25;Q9NS26;Q9BXN6;Q9NY87	Sperm protein associated with the nucleus on the X chromosome B/F;Sperm protein associated with the nucleus on the X chromosome A;Sperm protein associated with the nucleus on the X chromosome D;Sperm protein associated with the nucleus on the X chromosome C	SPANXB1;SPANXA1;SPANXD;SPANXC		0.687282	-2.07681
Q9H0I3	Q9H0I3	Coiled-coil domain-containing protein 113	CCDC113		0.251608	-2.146
P61353	P61353	60S ribosomal protein L27	RPL27		0.604247	-2.14827
P55290	P55290	Cadherin-13	CDH13	+	3.54275	-2.26425
P54707	P54707	Potassium-transporting ATPase alpha chain 2	ATP12A		0.392141	-2.27573
P61956;P55854;Q6EEV6	P61956;P55854;Q6EEV6	Small ubiquitin-related modifier 2;Small ubiquitin-related modifier 3;Small ubiquitin-related modifier 4	SUMO2;SUMO3;SUMO4		0.483755	-2.74159
P04844	P04844	Dolichyl-diphosphooligosaccharide--protein glycosyltransferase subunit 2	RPN2	+	1.33703	-2.76488
B1ANS9	B1ANS9	WD repeat-containing protein 64	WDR64		1.27956	-3.87546

## Sheet: Sheet1
SQSTM1				Protein effected in their secretion = 84
SNRPA1				Total detected proteins = 1086
MCM6				% effected = 7.7%
IDI1
PFDN5
RPL37A
DENR				S1R interacting proteins whose secretion is affected by PTZ
SEC13				ACLY
PHGDH				CAPZB
PCBD1				EEF2
HSPA4L				FSTL1
RANBP1				PDIA3
NQO1				PHGDH
CHST15				PLOD3
ST13;ST13P4;ST13P5				RPL38
DDX1				RPN2
TATDN1				SQSTM1
EEF1D				SYNCRIP
GSPT1				TKT
CACYBP				EFEMP1
EIF2S2
TUBA4A
SYNCRIP
SND1
AARS
RPL23A
FAM129B
HSPH1
CAPZB
ARPC2
CCT5
NARS
CIRBP
ADSL
IMPDH2
RAN
RPL38
EEF2
STIP1
ME1
ACLY
STRAP
TPP2
HSPA4
ATIC
GLO1
TKT
CFH
GOLM1
HSPA1A;HSPA1B
SOD1
PDIA3
LDHB
NUCB1
FBLN1
ARPC3
C11orf54
PPIH
FBLN5
CTSZ
FSTL1
CFD
CPA4
GMFB
CGREF1
COL14A1
SERPINE2
CS
S100A11
GLA
PLOD3
SERPINE1
DSG2
EFEMP1
CUL4B;CUL4A
ADAM9
OXCT1
C3
CSTB
LGALS3BP
CTSB
SERPINB1
CDH13
RPN2
