# Supplementary material for: Defining the ligand-dependent proximatome of the sigma 1 receptor
Source: Front Cell Dev Biol. 2023 Jun 7;11:1045759. doi: 10.3389/fcell.2023.1045759 (PMC10284605; doi:10.3389/fcell.2023.1045759)
Supplement: Supplementary file 7 [file Table1.xlsx]

## Sheet: S1R over GFP
Protein IDs	Majority protein IDs	Protein names	Gene names	Student's T-test Significant PTZ_S1R	Student's T-test significant	Student's T-test Significant Hal_S1R	Student's T-test significant_	Student's T-test Significant S1R_GFP	-Log Student's T-test p-value PTZ_S1R	Student's T-test Difference PTZ_S1R	Student's T-test Test statistic PTZ_S1R	-Log Student's T-test p-value Hal_S1R	Student's T-test Difference Hal_S1R	Student's T-test Test statistic Hal_S1R	-Log Student's T-test p-value S1R_GFP	Student's T-test Difference S1R_GFP	Student's T-test Test statistic S1R_GFP
P11021	P11021	78 kDa glucose-regulated protein	HSPA5					+	0.847592	0.322124	1.82506	0.291348	-0.107366	-0.720143	1.96059	12.6448	4.48474
P07237	P07237	Protein disulfide-isomerase	P4HB					+	0.321268	-0.0637461	-0.783294	0.126588	-0.0261523	-0.345453	2.66076	9.27246	7.00701
O95399	O95399	Urotensin-2	UTS2					+	0.553701	0.389855	1.24998	0.563141	-0.481016	-1.26844	4.70792	9.14881	23.4534
Q12797;O14879	Q12797	Aspartyl/asparaginyl beta-hydroxylase	ASPH					+	0.950537	0.176089	2.03117	1.22363	0.182165	2.60467	5.75489	9.08079	42.9405
Q15084	Q15084	Protein disulfide-isomerase A6	PDIA6					+	0.552227	0.0681852	1.24709	0.0266416	0.00438627	0.0794388	5.74859	8.92893	42.785
P27797	P27797	Calreticulin	CALR					+	1.22254	-0.169851	-2.60227	0.0158417	-0.00429535	-0.0477822	2.74214	8.90881	7.36513
Q99720	Q99720	Sigma non-opioid intracellular receptor 1	SIGMAR1					+	0.215626	-0.142494	-0.554691	0.139152	-0.0838223	-0.376227	4.66153	8.79369	22.8316
P27824;O14967	P27824	Calnexin	CANX					+	0.0402061	-0.0128447	-0.118239	0.0982296	-0.026673	-0.274111	3.55847	8.5946	12.0004
P14625;Q58FF3	P14625	Endoplasmin	HSP90B1	+	PTZ_S1R			+	1.49576	0.342745	3.23141	0.0799267	-0.024086	-0.226517	2.82395	8.53758	7.74137
P14314	P14314	Glucosidase 2 subunit beta	PRKCSH					+	0.00784091	0.00241407	0.0238593	0.226648	-0.0534509	-0.579366	3.33428	8.46972	10.5116
P13667	P13667	Protein disulfide-isomerase A4	PDIA4					+	0.337924	0.0890948	0.818012	0.76734	-0.166944	-1.66687	4.32039	8.23493	18.7319
P30101	P30101	Protein disulfide-isomerase A3	PDIA3					+	0.0233779	-0.00678253	-0.0699464	0.0602115	0.0172908	0.173697	2.97253	8.22284	8.46913
Q14697	Q14697	Neutral alpha-glucosidase AB	GANAB					+	0.319304	-0.0725244	-0.779181	1.00464	0.275955	2.14135	3.43684	8.07137	11.1695
Q8NFA0;P35125	Q8NFA0;P35125	Ubiquitin carboxyl-terminal hydrolase 32	USP32					+	0.23835	0.120846	0.605319	0.271449	-0.145724	-0.677515	3.74462	7.89971	13.3874
Q07065	Q07065	Cytoskeleton-associated protein 4	CKAP4					+	0.356945	0.220269	0.857319	0.226891	-0.0483087	-0.579907	3.42863	7.88614	11.1154
Q15293	Q15293	Reticulocalbin-1	RCN1					+	0.0319627	0.02624	0.0947822	0.17426	-0.116705	-0.459886	5.25549	7.80623	32.1893
O00469	O00469	Procollagen-lysine,2-oxoglutarate 5-dioxygenase 2	PLOD2	+	PTZ_S1R	+	Hal_S1R	+	1.69214	-0.487108	-3.72886	4.65618	-0.483571	-22.761	6.8203	7.77704	79.3408
Q9Y4L1;Q9BXT5	Q9Y4L1	Hypoxia up-regulated protein 1	HYOU1	+	PTZ_S1R			+	1.57899	0.815163	3.43709	0.317749	0.251173	0.775922	4.70099	7.74557	23.3595
Q9UPR0	Q9UPR0	Inactive phospholipase C-like protein 2	PLCL2	+	PTZ_S1R			+	2.30188	0.582209	5.60059	1.09623	0.373606	2.33145	1.9839	7.7023	4.55504
O43852	O43852	Calumenin	CALU					+	0.115018	-0.0366859	-0.316674	0.362872	-0.0802161	-0.869498	1.88549	7.60123	4.26353
Q9BTV4	Q9BTV4	Transmembrane protein 43	TMEM43					+	0.292128	-0.101413	-0.721804	0.39947	-0.130618	-0.94406	5.12004	7.56205	29.7668
P30040	P30040	Endoplasmic reticulum resident protein 29	ERP29					+	0.00407466	-0.00147184	-0.0124516	0.53874	0.113337	1.22068	5.85672	7.50625	45.5376
Q9NYU2	Q9NYU2	UDP-glucose:glycoprotein glucosyltransferase 1	UGGT1	+	PTZ_S1R			+	2.23664	0.358332	5.3721	1.15721	0.14854	2.46082	3.49413	7.37146	11.5538
Q969H8	Q969H8	Myeloid-derived growth factor	MYDGF					+	0.314366	0.0938009	0.768819	0.499896	0.124601	1.14435	3.25712	7.33907	10.0409
P39656	P39656	Dolichyl-diphosphooligosaccharide--protein glycosyltransferase 48 kDa subunit	DDOST					+	0.00802119	-0.00635974	-0.024403	0.171379	-0.160051	-0.453141	3.49636	7.29549	11.569
P31269	P31269	Homeobox protein Hox-A9	HOXA9			+	Hal_S1R	+	1.21883	-0.375548	-2.59416	1.46185	-0.516371	-3.14962	2.46436	7.10223	6.20444
O95302	O95302	Peptidyl-prolyl cis-trans isomerase FKBP9	FKBP9					+	0.340089	0.179207	0.822503	0.0861226	0.0417016	0.242776	3.08427	7.06156	9.05692
O15260	O15260	Surfeit locus protein 4	SURF4					+	0.344281	-0.245534	-0.831187	0.239593	-0.218217	-0.608064	2.46706	7.02446	6.21491
P49257	P49257	Protein ERGIC-53	LMAN1	+	PTZ_S1R			+	1.43209	0.131837	3.07878	0.856564	0.0965061	1.84287	3.97782	7.00415	15.3442
P04843	P04843	Dolichyl-diphosphooligosaccharide--protein glycosyltransferase subunit 1	RPN1					+	0.781469	-0.195593	-1.6946	0.913631	-0.217862	-1.95679	3.91155	6.98359	14.7616
Q8TCJ2	Q8TCJ2	Dolichyl-diphosphooligosaccharide--protein glycosyltransferase subunit STT3B	STT3B					+	0.129051	0.209748	0.351523	0.197548	-0.30441	-0.513708	3.56314	6.97281	12.0334
Q9BS26	Q9BS26	Endoplasmic reticulum resident protein 44	ERP44					+	0.229462	0.0538362	0.585628	0.687962	0.11097	1.51174	4.30083	6.94111	18.5202
Q8NBS9	Q8NBS9	Thioredoxin domain-containing protein 5	TXNDC5					+	0.631206	-0.168503	-1.40118	0.000472799	0.000119527	0.00145076	5.28429	6.93171	32.7292
Q12841	Q12841	Follistatin-related protein 1	FSTL1					+	0.437822	0.155397	1.02118	0.726368	-0.304617	-1.58668	4.36447	6.85452	19.2179
P23284	P23284	Peptidyl-prolyl cis-trans isomerase B	PPIB					+	0.171149	-0.0985088	-0.452602	1.07484	-0.18178	-2.28662	2.71267	6.77392	7.23359
Q14696	Q14696	LDLR chaperone MESD	MESDC2					+	0.637192	-0.281769	-1.41284	0.116997	-0.0757135	-0.321627	4.56989	6.71109	21.6507
Q96A33	Q96A33	Coiled-coil domain-containing protein 47	CCDC47					+	0.0644705	-0.0239538	-0.185254	0.438157	-0.101846	-1.02185	5.42447	6.69144	35.488
Q969X5	Q969X5	Endoplasmic reticulum-Golgi intermediate compartment protein 1	ERGIC1			+	Hal_S1R	+	0.118401	-0.0370293	-0.325134	1.39053	0.178713	2.98126	2.29008	6.59193	5.5587
Q9BVK6;Q7Z7H5	Q9BVK6	Transmembrane emp24 domain-containing protein 9	TMED9					+	0.146529	0.208375	0.394083	0.108367	0.100389	0.29993	4.22001	6.56482	17.67
P55145	P55145	Mesencephalic astrocyte-derived neurotrophic factor	MANF					+	0.068521	-0.0418975	-0.196168	0.720964	-0.26534	-1.57613	3.3299	6.51868	10.4843
Q96AY3	Q96AY3	Peptidyl-prolyl cis-trans isomerase FKBP10	FKBP10					+	0.15993	0.085839	0.426132	0.192426	0.103708	0.501976	2.18352	6.49261	5.19166
Q9BVC6	Q9BVC6	Transmembrane protein 109	TMEM109					+	0.429518	-0.189966	-1.00456	0.253878	-0.114919	-0.639403	4.52858	6.41294	21.1383
P05556	P05556	Integrin beta-1	ITGB1			+	Hal_S1R	+	0.757246	0.373742	1.64709	1.41416	0.395931	3.03651	2.60506	6.34482	6.77076
Q9NZ01	Q9NZ01	Very-long-chain enoyl-CoA reductase	TECR					+	0.480175	-0.350873	-1.1054	0.182823	0.098772	0.47982	3.18283	6.34023	9.60637
Q14165	Q14165	Malectin	MLEC					+	0.429714	0.13913	1.00495	0.241514	0.0381972	0.612296	2.88337	6.32614	8.02536
P04844	P04844	Dolichyl-diphosphooligosaccharide--protein glycosyltransferase subunit 2	RPN2					+	0.994156	-0.221718	-2.11989	0.780403	-0.175391	-1.69251	3.0439	6.31173	8.84039
P49755	P49755	Transmembrane emp24 domain-containing protein 10	TMED10					+	0.264346	-0.0610758	-0.662164	0.44898	-0.109354	-1.04346	5.38169	6.27569	34.6223
P50454	P50454	Serpin H1	SERPINH1	+	PTZ_S1R	+	Hal_S1R	+	1.7789	-0.261337	-3.96285	1.33638	-0.162763	-2.85652	3.47056	6.25864	11.3942
Q16270	Q16270	Insulin-like growth factor-binding protein 7	IGFBP7	+	PTZ_S1R			+	1.63026	0.396929	3.56749	0.0269879	-0.00875664	-0.0804423	2.8861	6.23145	8.03863
P13674	P13674	Prolyl 4-hydroxylase subunit alpha-1	P4HA1					+	0.183228	0.057951	0.480758	0.582301	0.120542	1.30586	2.83326	6.21348	7.78524
O75477	O75477	Erlin-1	ERLIN1					+	0.0698284	0.0238349	0.199676	0.240558	-0.0987269	-0.610191	3.44136	6.17832	11.1994
Q70UQ0	Q70UQ0	Inhibitor of nuclear factor kappa-B kinase-interacting protein	IKBIP					+	0.282221	0.183798	0.700659	0.0128128	-0.0077095	-0.0387744	3.34588	6.15128	10.5841
Q92626	Q92626	Peroxidasin homolog	PXDN					+	0.440382	0.139515	1.0263	0.660272	0.202077	1.45779	5.03616	6.12606	28.3583
Q9UKX5	Q9UKX5	Integrin alpha-11	ITGA11	+	PTZ_S1R	+	Hal_S1R	+	1.66621	-0.479286	-3.66069	1.97445	-0.474756	-4.52645	3.53174	6.09237	11.8128
Q8N5M9	Q8N5M9	Protein jagunal homolog 1	JAGN1					+	0.467675	-0.307434	-1.08063	0.276253	-0.173872	-0.687856	4.05817	6.05314	16.0806
P43307	P43307	Translocon-associated protein subunit alpha	SSR1					+	0.183435	-0.151595	-0.481238	0.204387	-0.107571	-0.52929	4.59177	6.04981	21.9271
P61009	P61009	Signal peptidase complex subunit 3	SPCS3					+	0.351351	-0.161786	-0.845795	0.303205	0.141933	0.745299	1.76201	5.98727	3.91657
P61769	P61769	Beta-2-microglobulin;Beta-2-microglobulin form pI 5.3	B2M			+	Hal_S1R	+	0.263948	0.167175	0.661301	1.39636	0.652801	2.99485	3.81619	5.96422	13.9607
P57088	P57088	Transmembrane protein 33	TMEM33					+	1.25961	-0.535521	-2.68394	1.26262	-0.273733	-2.69062	4.10709	5.88266	16.5457
Q15904	Q15904	V-type proton ATPase subunit S1	ATP6AP1					+	0.0777007	-0.0294412	-0.220637	1.1949	0.16143	2.54207	4.50248	5.85464	20.8207
O60568	O60568	Procollagen-lysine,2-oxoglutarate 5-dioxygenase 3	PLOD3					+	0.251691	0.094518	0.634627	0.182951	0.0467332	0.480117	6.55327	5.84119	68.0298
Q99470	Q99470	Stromal cell-derived factor 2	SDF2					+	0.12861	-0.0848993	-0.350437	0.762274	-0.230455	-1.65694	3.01589	5.83632	8.69291
Q02809	Q02809	Procollagen-lysine,2-oxoglutarate 5-dioxygenase 1	PLOD1					+	0.065467	0.0557022	0.187946	0.173939	0.167292	0.459138	3.23685	5.82022	9.92056
Q96JJ7	Q96JJ7	Protein disulfide-isomerase TMX3	TMX3					+	0.984428	-0.443907	-2.10002	1.00467	-0.372068	-2.14141	3.04715	5.74963	8.85766
Q9UBS4	Q9UBS4	DnaJ homolog subfamily B member 11	DNAJB11			+	Hal_S1R	+	0.180009	0.0525748	0.473288	1.60687	-0.245439	-3.50763	1.53021	5.64368	3.31567
P61619;Q9H9S3	P61619	Protein transport protein Sec61 subunit alpha isoform 1	SEC61A1					+	0.0484527	-0.0650069	-0.141343	0.0969471	0.0963478	0.270818	3.62486	5.62753	12.4785
P51648	P51648	Fatty aldehyde dehydrogenase	ALDH3A2					+	0.0931386	-0.0664597	-0.261003	1.02465	0.357402	2.18247	4.92651	5.56191	26.6161
Q5JTV8	Q5JTV8	Torsin-1A-interacting protein 1	TOR1AIP1					+	0.391525	0.250379	0.927962	0.348562	0.182065	0.840037	3.37063	5.55081	10.7405
P11717	P11717	Cation-independent mannose-6-phosphate receptor	IGF2R			+	Hal_S1R	+	1.22967	0.399803	2.6179	1.91021	0.315573	4.33547	3.50516	5.52104	11.6292
O95881	O95881	Thioredoxin domain-containing protein 12	TXNDC12					+	0.0525772	-0.0306079	-0.152768	0.0954794	-0.0675227	-0.267042	3.15156	5.48235	9.42882
Q9Y3B3	Q9Y3B3	Transmembrane emp24 domain-containing protein 7	TMED7					+	0.320247	0.130236	0.781156	0.075161	-0.0205231	-0.213904	3.49805	5.48198	11.5805
O15460	O15460	Prolyl 4-hydroxylase subunit alpha-2	P4HA2			+	Hal_S1R	+	0.180704	-0.25371	-0.474904	1.40815	-0.543756	-3.02241	3.65451	5.4687	12.6978
O96005	O96005	Cleft lip and palate transmembrane protein 1	CLPTM1					+	0.153116	-0.121036	-0.409897	0.00637289	-0.00518036	-0.0194242	3.89894	5.45588	14.6532
Q9P035	Q9P035	Very-long-chain (3R)-3-hydroxyacyl-CoA dehydratase 3	HACD3					+	0.599369	-0.275808	-1.33915	0.732526	-0.301253	-1.59872	2.04763	5.44049	4.75146
Q96HE7;Q86YB8	Q96HE7	ERO1-like protein alpha	ERO1L					+	0.0903379	-0.0305837	-0.253749	1.10933	0.158416	2.35904	2.88123	5.4396	8.01493
Q8TED1	Q8TED1	Probable glutathione peroxidase 8	GPX8					+	1.25446	-0.50252	-2.67252	1.1585	-0.393506	-2.4636	4.37749	5.43329	19.3638
Q9UHG3	Q9UHG3	Prenylcysteine oxidase 1	PCYOX1			+	Hal_S1R	+	1.01681	0.294865	2.16634	1.7047	0.576796	3.76216	2.84471	5.43156	7.83953
P45877	P45877	Peptidyl-prolyl cis-trans isomerase C	PPIC					+	1.1771	-0.256168	-2.50357	0.537882	-0.211333	-1.219	4.81118	5.34593	24.8982
O14656	O14656	Torsin-1A	TOR1A					+	0.0057196	0.00302696	0.0174458	0.0728308	0.0416489	0.207701	4.95422	5.33336	27.0461
Q9BU23	Q9BU23	Lipase maturation factor 2	LMF2					+	0.0401862	0.00928561	0.118183	0.488431	-0.0956313	-1.12172	3.23418	5.25046	9.90478
P46977	P46977	Dolichyl-diphosphooligosaccharide--protein glycosyltransferase subunit STT3A	STT3A					+	0.445797	0.216833	1.03711	0.616525	0.247297	1.37259	2.0356	5.24357	4.71391
Q14257	Q14257	Reticulocalbin-2	RCN2					+	0.00937544	0.00728861	0.02848	0.0101398	0.00374031	0.0307757	2.93956	5.22308	8.30248
Q8TD26	Q8TD26	Chromodomain-helicase-DNA-binding protein 6	CHD6					+	0.653752	-1.58313	-1.4451	0.430484	-0.367612	-1.00649	3.95081	5.20072	15.1041
Q9H488	Q9H488	GDP-fucose protein O-fucosyltransferase 1	POFUT1					+	0.313291	-0.181179	-0.766562	0.372031	-0.202008	-0.888259	4.51758	5.08947	21.0039
P20908	P20908	Collagen alpha-1(V) chain	COL5A1	+	PTZ_S1R			+	1.59569	0.861936	3.47923	0.426541	-0.120534	-0.998591	4.30763	5.08307	18.5936
P28300	P28300	Protein-lysine 6-oxidase	LOX					+	0.660246	0.303518	1.45774	0.83145	-0.459562	-1.7931	2.43188	5.08065	6.07957
Q8NBJ5	Q8NBJ5	Procollagen galactosyltransferase 1	COLGALT1					+	0.115138	0.0692247	0.316973	0.0865366	0.0572758	0.243857	4.42407	5.04	19.8946
O75844	O75844	CAAX prenyl protease 1 homolog	ZMPSTE24	+	PTZ_S1R	+	Hal_S1R	+	1.54749	-0.474456	-3.35839	1.54875	-0.36029	-3.36152	4.7423	5.02361	23.9251
P07942	P07942	Laminin subunit beta-1	LAMB1	+	PTZ_S1R			+	2.24867	0.520147	5.41369	1.27193	0.284667	2.71131	7.05114	5.01669	90.622
Q9BRR6	Q9BRR6	ADP-dependent glucokinase	ADPGK					+	0.296183	-0.179143	-0.730422	0.0834328	0.0544395	0.235736	3.45367	4.97381	11.2811
P10909	P10909	Clusterin;Clusterin beta chain;Clusterin alpha chain	CLU			+	Hal_S1R	+	0.172026	-0.107417	-0.454657	1.48657	0.324301	3.20912	3.00652	4.96888	8.64412
P38435	P38435	Vitamin K-dependent gamma-carboxylase	GGCX					+	0.0140697	-0.00999832	-0.0425193	0.64973	-0.34166	-1.43726	2.52968	4.95922	6.46211
Q92791	Q92791	Synaptonemal complex protein SC65	LEPREL4					+	0.947641	-0.173533	-2.02531	1.02319	-0.313448	-2.17947	4.53095	4.95838	21.1673
Q9UGP8	Q9UGP8	Translocation protein SEC63 homolog	SEC63					+	0.282773	-0.0702375	-0.70184	0.175843	0.0720774	0.463585	2.00759	4.94257	4.62733
Q13724	Q13724	Mannosyl-oligosaccharide glucosidase	MOGS					+	0.603495	-0.258286	-1.3472	0.329366	-0.0650101	-0.800211	4.46222	4.92665	20.34
Q969V3	Q969V3	Nicalin	NCLN					+	0.18917	-0.166274	-0.494487	0.0579745	-0.0482858	-0.167593	4.17019	4.92562	17.165
Q13217	Q13217	DnaJ homolog subfamily C member 3	DNAJC3					+	0.326273	0.126525	0.793757	0.223489	-0.140259	-0.572317	5.08179	4.92333	29.1161
P32004	P32004	Neural cell adhesion molecule L1	L1CAM					+	0.0296917	0.0217953	0.0882535	0.293082	0.0863584	0.723835	3.71701	4.91633	13.1723
P06756	P06756	Integrin alpha-V;Integrin alpha-V heavy chain;Integrin alpha-V light chain	ITGAV					+	0.942794	-0.579691	-2.01552	0.672631	-0.44619	-1.48187	2.15368	4.90327	5.0924
Q8NF91	Q8NF91	Nesprin-1	SYNE1					+	1.2962	-2.68625	-2.76559	0.587203	-1.30611	-1.31542	3.07946	4.80282	9.0309
Q9H6E4	Q9H6E4	Coiled-coil domain-containing protein 134	CCDC134					+	0.225674	-0.870792	-0.577193	0.0780512	0.0605977	0.221564	3.02343	4.79255	8.73242
Q15165	Q15165	Serum paraoxonase/arylesterase 2	PON2					+	0.701096	-1.24731	-1.53735	0.541216	-0.364585	-1.22554	4.06701	4.78907	16.1637
Q8NFQ8	Q8NFQ8	Torsin-1A-interacting protein 2	TOR1AIP2					+	0.740944	-0.267888	-1.61518	0.0832351	-0.0218042	-0.235218	2.54766	4.7888	6.53462
P37268	P37268	Squalene synthase	FDFT1	+	PTZ_S1R	+	Hal_S1R	+	2.18413	1.41782	5.19368	3.61106	2.51585	12.3776	4.07671	4.78734	16.2553
P10321	P10321	HLA class I histocompatibility antigen, Cw-7 alpha chain	HLA-C					+	0.442384	-0.187289	-1.0303	0.0790539	-0.0213642	-0.224214	4.60158	4.78214	22.0521
O75718	O75718	Cartilage-associated protein	CRTAP					+	0.714606	0.338365	1.56371	0.727409	0.347315	1.58872	3.37567	4.77349	10.7726
P11047	P11047	Laminin subunit gamma-1	LAMC1					+	1.05542	0.407662	2.24614	0.834633	-0.389997	-1.79939	1.90383	4.77314	4.31683
P35555	P35555	Fibrillin-1	FBN1	+	PTZ_S1R			+	2.96124	1.04637	8.41173	0.268872	0.104156	0.671955	3.58292	4.7601	12.1743
Q17RY6	Q17RY6	Lymphocyte antigen 6K	LY6K					+	0.967264	-0.432721	-2.06508	0.937705	-0.279843	-2.00524	4.78639	4.7213	24.5435
P30533	P30533	Alpha-2-macroglobulin receptor-associated protein	LRPAP1					+	0.260086	-0.118044	-0.652921	0.655967	0.328311	1.44941	2.20788	4.70897	5.27382
Q32P28	Q32P28	Prolyl 3-hydroxylase 1	LEPRE1	+	PTZ_S1R			+	1.57723	0.348082	3.43266	0.814481	0.510158	1.75958	2.41999	4.69486	6.03441
Q7Z4H8	Q7Z4H8	KDEL motif-containing protein 2	KDELC2					+	0.0963006	0.0660032	0.269155	0.156695	-0.105368	-0.418438	2.82545	4.65217	7.74841
P26885	P26885	Peptidyl-prolyl cis-trans isomerase FKBP2	FKBP2					+	0.799817	-0.25167	-1.73068	0.469301	0.161247	1.08386	2.81105	4.58855	7.68092
Q96KA5	Q96KA5	Cleft lip and palate transmembrane protein 1-like protein	CLPTM1L					+	0.0226261	-0.00880305	-0.0677509	0.591187	0.380932	1.3232	3.21869	4.57063	9.81387
Q6Y1H2	Q6Y1H2	Very-long-chain (3R)-3-hydroxyacyl-CoA dehydratase 2	HACD2					+	0.403848	-0.386635	-0.952914	0.151056	-0.155319	-0.404963	3.26607	4.56576	10.0944
Q969N2	Q969N2	GPI transamidase component PIG-T	PIGT					+	0.396785	-0.10983	-0.938626	0.337127	-0.147259	-0.816356	3.252	4.54378	10.0104
Q8TEM1	Q8TEM1	Nuclear pore membrane glycoprotein 210	NUP210					+	1.03257	0.33227	2.19881	0.334823	0.110444	0.811569	4.17877	4.46781	17.2509
Q15629	Q15629	Translocating chain-associated membrane protein 1	TRAM1					+	0.00432191	0.00783094	0.0132034	0.264538	-0.386635	-0.662581	3.00874	4.46465	8.65568
P51571	P51571	Translocon-associated protein subunit delta	SSR4					+	0.485338	-1.43952	-1.11561	0.08697	-0.0542628	-0.244987	3.74151	4.45528	13.363
Q16363	Q16363	Laminin subunit alpha-4	LAMA4					+	0.764169	0.5379	1.66065	0.352855	0.287287	0.848895	3.4512	4.45099	11.2647
Q92542	Q92542	Nicastrin	NCSTN					+	0.200075	-0.144624	-0.519477	0.738742	-0.223302	-1.61087	4.48314	4.44316	20.5884
O60613	O60613	Selenoprotein F	SELENOF					+	0.465166	0.113717	1.07565	0.498723	0.136183	1.14204	3.11795	4.43171	9.24131
P10620	P10620	Microsomal glutathione S-transferase 1	MGST1					+	0.00293971	-0.00430489	-0.00899491	0.0610887	0.0767167	0.176084	2.95742	4.42809	8.39238
Q9H0U3	Q9H0U3	Magnesium transporter protein 1	MAGT1					+	0.843438	-2.66178	-1.81683	0.440431	-1.21831	-1.0264	2.77662	4.38735	7.52166
P48723	P48723	Heat shock 70 kDa protein 13	HSPA13					+	0.289452	-0.733735	-0.716106	0.103553	0.052611	0.287715	2.85694	4.35829	7.89787
Q6UW63	Q6UW63	KDEL motif-containing protein 1	KDELC1					+	0.172487	-0.166619	-0.455738	0.551351	-0.50104	-1.24538	3.95111	4.35258	15.1067
P48651	P48651	Phosphatidylserine synthase 1	PTDSS1					+	0.734531	0.282814	1.60264	0.114908	0.0631771	0.316398	3.62461	4.3137	12.4766
P41221	P41221	Protein Wnt-5a	WNT5A					+	0.178467	-0.473034	-0.469701	0.464302	-1.37218	-1.07394	3.56346	4.30933	12.0357
Q7Z304	Q7Z304	MAM domain-containing protein 2	MAMDC2	+	PTZ_S1R	+	Hal_S1R	+	1.62646	0.787344	3.55773	1.75167	-0.960817	-3.88841	3.27037	4.30246	10.1203
Q9Y6M0;Q7RTY9	Q9Y6M0;Q7RTY9	Testisin;Putative serine protease 41	PRSS21;PRSS41					+	0.351962	-0.321996	-0.847055	0.132499	-0.191264	-0.359991	2.79252	4.29424	7.59482
O14672	O14672	Disintegrin and metalloproteinase domain-containing protein 10	ADAM10					+	0.168095	0.072017	0.445427	0.201567	0.146413	0.522877	3.04567	4.27728	8.84976
Q6UXH1	Q6UXH1	Cysteine-rich with EGF-like domain protein 2	CRELD2	+	PTZ_S1R			+	1.41262	0.572367	3.03289	0.164628	0.045421	0.437254	3.92776	4.27578	14.902
Q96S52	Q96S52	GPI transamidase component PIG-S	PIGS					+	0.162947	-0.0501181	-0.43328	0.903295	-0.118647	-1.93607	4.23651	4.26375	17.8404
Q5JPE7;P69849	Q5JPE7;P69849	Nodal modulator 2;Nodal modulator 3	NOMO2;NOMO3			+	Hal_S1R	+	0.674136	0.102911	1.4848	1.35562	0.581354	2.90055	1.66373	4.25829	3.65423
Q9H6X2	Q9H6X2	Anthrax toxin receptor 1	ANTXR1			+	Hal_S1R	+	0.973215	-0.330556	-2.07718	2.58655	-0.379251	-6.69382	5.64468	4.25385	40.296
P16615;O14983;Q93084	P16615;O14983	Sarcoplasmic/endoplasmic reticulum calcium ATPase 2;Sarcoplasmic/endoplasmic reticulum calcium ATPase 1	ATP2A2;ATP2A1					+	0.0336505	-0.017697	-0.0996153	0.17472	0.0616461	0.460963	2.61141	4.24611	6.79736
P07602	P07602	Prosaposin;Saposin-A;Saposin-B-Val;Saposin-B;Saposin-C;Saposin-D	PSAP			+	Hal_S1R	+	0.198572	0.10776	0.516049	2.94062	0.771891	8.30782	4.17522	4.22863	17.2154
P06858	P06858	Lipoprotein lipase	LPL					+	0.706111	-0.882088	-1.54714	0.00626966	-0.00112279	-0.0191118	2.28126	4.22842	5.52756
Q6ZXV5	Q6ZXV5	Transmembrane and TPR repeat-containing protein 3	TMTC3					+	0.970017	-0.256439	-2.07068	0.616468	-0.217623	-1.37248	2.4119	4.22652	6.00383
Q9NWM8	Q9NWM8	Peptidyl-prolyl cis-trans isomerase FKBP14	FKBP14					+	0.0127969	0.0201976	0.0387269	0.146525	-0.367994	-0.394073	2.59225	4.15898	6.71742
P35610	P35610	Sterol O-acyltransferase 1	SOAT1					+	0.142869	0.164503	0.385244	0.131157	0.117813	0.356699	2.59297	4.13671	6.72044
Q14554	Q14554	Protein disulfide-isomerase A5	PDIA5					+	0.983527	-2.55728	-2.09819	0.168279	-0.659426	-0.44586	1.62771	4.1144	3.56093
P13497	P13497	Bone morphogenetic protein 1	BMP1	+	PTZ_S1R			+	1.30146	0.381831	2.77742	0.324247	-0.925453	-0.789526	2.73009	4.11205	7.31108
Q96AQ6	Q96AQ6	Pre-B-cell leukemia transcription factor-interacting protein 1	PBXIP1			+	Hal_S1R	+	0.829407	-0.199423	-1.78906	2.93788	0.720172	8.29409	3.96167	4.10233	15.2002
P80303	P80303	Nucleobindin-2;Nesfatin-1	NUCB2	+	PTZ_S1R			+	1.90289	0.824105	4.31406	0.175144	0.0620416	0.461952	3.15623	4.09661	9.45515
O15533	O15533	Tapasin	TAPBP					+	0.165592	0.160999	0.43953	0.829445	-1.50915	-1.78913	3.82463	4.09593	14.0299
O14657	O14657	Torsin-1B	TOR1B					+	0.110852	-0.113011	-0.306202	0.0856842	-0.0951856	-0.24163	2.02485	4.08986	4.68054
Q9Y2G5	Q9Y2G5	GDP-fucose protein O-fucosyltransferase 2	POFUT2					+	1.00391	-0.287724	-2.13986	1.20784	-0.301144	-2.57017	3.47711	4.08966	11.4384
Q99996	Q99996	A-kinase anchor protein 9	AKAP9			+	Hal_S1R	+	0.530688	0.162082	1.2049	1.78376	0.342731	3.97622	5.82489	4.06811	44.7093
Q8NI22	Q8NI22	Multiple coagulation factor deficiency protein 2	MCFD2					+	0.341451	0.22783	0.825326	0.767458	0.407943	1.6671	2.57781	3.96469	6.65776
P78357	P78357	Contactin-associated protein 1	CNTNAP1					+	0.439378	-0.379982	-1.02429	0.938978	-0.660924	-2.00781	1.98244	3.9545	4.55062
Q9UNW1	Q9UNW1	Multiple inositol polyphosphate phosphatase 1	MINPP1	+	PTZ_S1R			+	2.09838	-0.268366	-4.91234	0.765057	-0.367397	-1.66239	5.46182	3.93583	36.2613
Q96J42	Q96J42	Thioredoxin domain-containing protein 15	TXNDC15					+	0.443568	-1.16594	-1.03266	1.01963	-2.46191	-2.17214	3.55508	3.89287	11.9765
Q9NXG6	Q9NXG6	Transmembrane prolyl 4-hydroxylase	P4HTM					+	0.655426	-1.06102	-1.44836	0.971363	-0.827291	-2.07342	3.73413	3.87151	13.3053
Q92504	Q92504	Zinc transporter SLC39A7	SLC39A7					+	0.0059626	0.0132796	0.018182	0.123881	-0.269012	-0.338757	1.57906	3.8683	3.43726
O00400	O00400	Acetyl-coenzyme A transporter 1	SLC33A1			+	Hal_S1R	+	0.663797	-0.435832	-1.46466	1.35053	-0.582229	-2.88886	3.19119	3.83155	9.65439
Q9UH99	Q9UH99	SUN domain-containing protein 2	SUN2			+	Hal_S1R	+	0.120631	-0.0932878	-0.330688	1.88031	-1.1373	-4.24855	4.55741	3.83103	21.4946
P26006	P26006	Integrin alpha-3;Integrin alpha-3 heavy chain;Integrin alpha-3 light chain	ITGA3					+	0.819638	0.700903	1.76976	0.435441	0.333174	1.01642	3.13956	3.81756	9.36149
Q8NBJ7	Q8NBJ7	Sulfatase-modifying factor 2	SUMF2					+	0.102553	-0.071455	-0.285168	0.128913	0.0864309	0.351182	2.90311	3.78492	8.12174
Q9UBM7	Q9UBM7	7-dehydrocholesterol reductase	DHCR7					+	0.676111	1.6731	1.48865	0.908699	2.16863	1.9469	1.43898	3.78168	3.09511
P78536	P78536	Disintegrin and metalloproteinase domain-containing protein 17	ADAM17					+	0.871309	-2.00694	-1.87219	0.375563	0.267896	0.895475	3.46636	3.71288	11.366
Q6PIU2	Q6PIU2	Neutral cholesterol ester hydrolase 1	NCEH1					+	0.267059	-0.544675	-0.668037	0.460525	0.140762	1.06643	3.26149	3.69761	10.067
Q5NDL2	Q5NDL2	EGF domain-specific O-linked N-acetylglucosamine transferase	EOGT					+	0.249288	0.172956	0.629369	0.324819	-0.557378	-0.79072	2.59899	3.68835	6.74546
Q6Y288	Q6Y288	Beta-1,3-glucosyltransferase	B3GALTL					+	0.112281	-0.0986964	-0.309802	0.227467	-0.4863	-0.58119	4.82427	3.68721	25.0876
P05067	P05067	Amyloid beta A4 protein;N-APP;Soluble APP-alpha;Soluble APP-beta;C99;Beta-amyloid protein 42;Beta-amyloid protein 40;C83;P3(42);P3(40);C80;Gamma-secretase C-terminal fragment 59;Gamma-secretase C-terminal fragment 57;Gamma-secretase C-terminal fragment 50;C31	APP					+	0.49823	-0.541873	-1.14106	0.535056	-1.00437	-1.21346	2.81905	3.68541	7.71838
Q15582	Q15582	Transforming growth factor-beta-induced protein ig-h3	TGFBI					+	0.140821	-0.217548	-0.38028	0.0801712	-0.0557982	-0.227162	2.71148	3.68203	7.22835
Q9BQB6	Q9BQB6	Vitamin K epoxide reductase complex subunit 1	VKORC1					+	0.501148	-1.1566	-1.14682	0.880316	-2.77281	-1.89014	4.17359	3.67931	17.199
O43286	O43286	Beta-1,4-galactosyltransferase 5	B4GALT5					+	1.07882	-2.18264	-2.29494	0.171331	0.123589	0.453028	3.5048	3.63867	11.6267
Q8IVL6	Q8IVL6	Prolyl 3-hydroxylase 3	LEPREL2					+	0.247831	-0.12413	-0.626177	0.213159	0.0247777	0.549136	3.08052	3.60147	9.0366
Q96S66	Q96S66	Chloride channel CLIC-like protein 1	CLCC1					+	0.361911	-0.477445	-0.867526	0.853578	-0.583796	-1.83694	3.0108	3.48284	8.66639
Q8IXB1	Q8IXB1	DnaJ homolog subfamily C member 10	DNAJC10					+	0.108927	0.0596339	0.301346	0.331294	-0.145382	-0.804228	3.79188	3.48115	13.7634
P54709	P54709	Sodium/potassium-transporting ATPase subunit beta-3	ATP1B3					+	0.384819	-1.06658	-0.914338	0.497515	1.26286	1.13965	1.33429	3.44935	2.85175
O00468	O00468	Agrin;Agrin N-terminal 110 kDa subunit;Agrin C-terminal 110 kDa subunit;Agrin C-terminal 90 kDa fragment;Agrin C-terminal 22 kDa fragment	AGRN					+	0.849336	0.522741	1.82852	0.20169	-0.171478	-0.523158	2.96886	3.43908	8.45042
P19801	P19801	Amiloride-sensitive amine oxidase [copper-containing]	AOC1					+	0.0272402	0.110284	0.0811731	0.496499	-1.01319	-1.13765	1.79098	3.41818	3.99616
Q96N66	Q96N66	Lysophospholipid acyltransferase 7	MBOAT7					+	0.689452	-1.18789	-1.51465	0.778696	-0.550899	-1.68915	4.69128	3.31034	23.2285
Q8NBK3	Q8NBK3	Sulfatase-modifying factor 1	SUMF1					+	0.572643	-0.983339	-1.287	0.272647	0.157434	0.680097	3.672	3.27206	12.8289
Q8N0U8	Q8N0U8	Vitamin K epoxide reductase complex subunit 1-like protein 1	VKORC1L1					+	0.524152	-0.687581	-1.19207	0.596158	-0.518378	-1.33289	2.87508	3.23273	7.98516
O43292	O43292	Glycosylphosphatidylinositol anchor attachment 1 protein	GPAA1					+	0.496635	0.498631	1.13792	0.0445689	-0.0948175	-0.130506	2.78952	3.21402	7.58097
Q13162	Q13162	Peroxiredoxin-4	PRDX4					+	0.80514	0.282053	1.74117	0.42645	0.174596	0.998408	3.09383	3.10194	9.1089
Q6P1A2	Q6P1A2	Lysophospholipid acyltransferase 5	LPCAT3					+	0.278289	-0.300934	-0.692229	0.238046	-0.220496	-0.604649	2.70474	3.08915	7.19859
Q9Y5M8	Q9Y5M8	Signal recognition particle receptor subunit beta	SRPRB					+	0.165156	-0.111759	-0.438501	0.040887	0.0320314	0.12016	1.94257	3.0808	4.43094
P07996;CON__Q28194;P35442;P49746	P07996;CON__Q28194	Thrombospondin-1	THBS1	+	PTZ_S1R	+	Hal_S1R	+	6.08485	5.27916	51.9377	1.94127	-2.07895	-4.42707	1.81418	2.98654	4.06069
Q99715	Q99715	Collagen alpha-1(XII) chain	COL12A1	+	PTZ_S1R			+	1.65706	2.35895	3.63683	0.162013	0.495012	0.431069	1.74433	2.97862	3.86848
Q6NUQ4	Q6NUQ4	Transmembrane protein 214	TMEM214					+	0.0349888	0.0579122	0.103436	0.00392892	-0.00627963	-0.0120082	2.76818	2.95337	7.48308
Q9Y4K0	Q9Y4K0	Lysyl oxidase homolog 2	LOXL2	+	PTZ_S1R			+	1.40271	0.656347	3.00967	0.710767	0.282411	1.55622	2.50562	2.94308	6.36614
Q96G97	Q96G97	Seipin	BSCL2					+	0.142932	0.183245	0.385397	0.0294921	0.0442403	0.0876783	2.57876	2.87667	6.66165
Q9H490	Q9H490	Phosphatidylinositol glycan anchor biosynthesis class U protein	PIGU					+	0.0210685	-0.0923233	-0.0631912	0.532725	0.948982	1.20889	1.31122	2.85	2.79941
Q9UM47	Q9UM47	Neurogenic locus notch homolog protein 3;Notch 3 extracellular truncation;Notch 3 intracellular domain	NOTCH3					+	0.81358	0.740685	1.7578	0.133835	0.186832	0.363263	2.00362	2.84687	4.61516
P31327	P31327	Carbamoyl-phosphate synthase [ammonia], mitochondrial	CPS1					+	0.0767355	-0.163672	-0.218081	0.296148	-0.555208	-0.730347	1.37588	2.83081	2.94725
Q8NBI6	Q8NBI6	Xyloside xylosyltransferase 1	XXYLT1					+	0.18342	-0.0307725	-0.481203	0.876705	-0.161901	-1.88294	2.72592	2.81111	7.29249
Q9NZ08	Q9NZ08	Endoplasmic reticulum aminopeptidase 1	ERAP1					+	1.01312	-0.321631	-2.15876	0.829801	-0.348199	-1.78984	1.67174	2.79291	3.67516
Q8NBP7	Q8NBP7	Proprotein convertase subtilisin/kexin type 9	PCSK9	+	PTZ_S1R	+	Hal_S1R	+	1.44397	1.777	3.10696	2.06992	2.70733	4.82161	1.92162	2.78206	4.36894
P02751	P02751	Fibronectin;Anastellin;Ugl-Y1;Ugl-Y2;Ugl-Y3	FN1					+	1.15645	0.59931	2.45921	0.449936	-0.462379	-1.04536	2.62485	2.77386	6.85391
Q10471	Q10471	Polypeptide N-acetylgalactosaminyltransferase 2;Polypeptide N-acetylgalactosaminyltransferase 2 soluble form	GALNT2					+	0.337628	-0.892804	-0.817397	0.75132	1.40045	1.63548	1.4937	2.64215	3.22641
P35268	P35268	60S ribosomal protein L22	RPL22					+	0.114619	-0.315895	-0.315674	0.000570331	0.00134722	0.00174983	1.47507	2.63821	3.18137
Q04721;P0DPK4;P0DPK3;Q7Z3S9	Q04721	Neurogenic locus notch homolog protein 2;Notch 2 extracellular truncation;Notch 2 intracellular domain	NOTCH2	+	PTZ_S1R			+	2.17309	1.41975	5.15679	0.19458	0.159915	0.506916	2.22154	2.60843	5.32032
Q9NVI7;Q5T2N8	Q9NVI7	ATPase family AAA domain-containing protein 3A	ATAD3A					+	0.92534	-0.495687	-1.98033	0.574535	-0.716871	-1.2907	2.0161	2.54345	4.65352
Q15392	Q15392	Delta(24)-sterol reductase	DHCR24					+	0.527196	0.800727	1.19804	1.03858	1.08258	2.21123	1.33383	2.54055	2.85071
Q9Y678;Q9UBF2	Q9Y678	Coatomer subunit gamma-1	COPG1					+	1.11143	-0.560361	-2.36347	0.320969	-0.32329	-0.782668	1.7171	2.51842	3.79523
Q8N129	Q8N129	Protein canopy homolog 4	CNPY4					+	0.0777579	-0.132455	-0.220789	0.0257039	0.047067	0.0767178	1.57511	2.46695	3.42735
P61026;Q92930;P61006;P51153;P59190	P61026;Q92930;P61006;P51153;P59190	Ras-related protein Rab-10;Ras-related protein Rab-8B;Ras-related protein Rab-8A;Ras-related protein Rab-13;Ras-related protein Rab-15	RAB10;RAB8B;RAB8A;RAB13;RAB15					+	0.533033	-0.955634	-1.20949	0.155639	-0.350435	-0.415923	1.86652	2.44949	4.2089
Q9HD20	Q9HD20	Manganese-transporting ATPase 13A1	ATP13A1					+	0.446339	-0.708772	-1.03819	1.00051	-0.887322	-2.13288	1.6716	2.39453	3.67481
P08240	P08240	Signal recognition particle receptor subunit alpha	SRPR					+	0.00126085	0.00070254	0.00386534	0.252066	0.113671	0.635446	3.94171	2.31252	15.024
Q9H173	Q9H173	Nucleotide exchange factor SIL1	SIL1					+	0.547288	0.902351	1.23743	0.0736659	0.182555	0.209927	1.30801	2.26507	2.79217
P25205	P25205	DNA replication licensing factor MCM3	MCM3					+	0.571286	-0.751476	-1.28435	0.0523253	0.0910765	0.152073	1.54929	2.25067	3.36285
P62249	P62249	40S ribosomal protein S16	RPS16					+	0.800724	0.208693	1.73247	0.227458	-0.120255	-0.58117	2.08815	2.24915	4.87961
P08069	P08069	Insulin-like growth factor 1 receptor;Insulin-like growth factor 1 receptor alpha chain;Insulin-like growth factor 1 receptor beta chain	IGF1R					+	0.392125	-0.438086	-0.929181	0.80508	-1.1487	-1.74105	2.46181	2.23545	6.19454
P61586	P61586	Transforming protein RhoA	RHOA					+	0.775736	-1.02806	-1.68334	0.824541	-0.577815	-1.77944	2.41207	2.21679	6.00449
O00264	O00264	Membrane-associated progesterone receptor component 1	PGRMC1					+	0.328403	-0.264084	-0.798201	1.15653	-0.529364	-2.45938	1.60437	2.15889	3.50127
P30050	P30050	60S ribosomal protein L12	RPL12					+	0.11706	-0.182765	-0.321785	0.151543	-0.237561	-0.40613	1.45792	2.09193	3.14023
Q9NYU1	Q9NYU1	UDP-glucose:glycoprotein glucosyltransferase 2	UGGT2					+	0.0395041	0.0531419	0.116256	0.200581	-0.116718	-0.520631	2.37117	2.06555	5.85185
Q8IWB1	Q8IWB1	Inositol 1,4,5-trisphosphate receptor-interacting protein	ITPRIP					+	1.05825	-0.35155	-2.25204	0.415681	-0.444271	-0.976774	1.92099	2.05358	4.36709
P01130	P01130	Low-density lipoprotein receptor	LDLR	+	PTZ_S1R			+	1.58959	2.49387	3.46382	0.887548	1.50688	1.90457	1.30639	2.03596	2.78853
Q14643	Q14643	Inositol 1,4,5-trisphosphate receptor type 1	ITPR1					+	0.263043	0.229262	0.65934	0.141125	-0.145178	-0.381019	2.31028	2.03468	5.63056
P04439;P01893;P13747;P30511;P17693	P04439;P01893	HLA class I histocompatibility antigen, A-3 alpha chain;Putative HLA class I histocompatibility antigen, alpha chain H	HLA-A;HLA-H	+	PTZ_S1R			+	1.34668	-0.479162	-2.88003	0.657655	-1.3461	-1.4527	1.90373	2.0039	4.31653
Q5JRA6	Q5JRA6	Melanoma inhibitory activity protein 3	MIA3	+	PTZ_S1R			+	1.69865	1.55089	3.74611	0.463461	0.458925	1.07227	1.88074	2.00334	4.24979
O94905	O94905	Erlin-2	ERLIN2					+	0.529803	0.558256	1.20316	0.0736574	0.0909379	0.209904	1.56809	1.93888	3.40975
O76061	O76061	Stanniocalcin-2	STC2					+	0.172812	0.309105	0.456498	0.270839	0.426437	0.6762	1.39496	1.9232	2.99157
P25705	P25705	ATP synthase subunit alpha, mitochondrial	ATP5A1					+	0.211199	-0.475539	-0.544715	0.253046	-0.54935	-0.637587	1.40356	1.87779	3.01167
Q96TC7	Q96TC7	Regulator of microtubule dynamics protein 3	RMDN3					+	0.0162001	0.0186462	0.0488442	0.0757844	-0.102824	-0.215559	1.96218	1.86901	4.48952
P23396	P23396	40S ribosomal protein S3	RPS3					+	0.0842937	-0.0657438	-0.237992	0.854038	-0.957719	-1.83785	2.1552	1.73619	5.09742
Q9UL42	Q9UL42	Paraneoplastic antigen Ma2	PNMA2					+	0.139414	0.108335	0.376865	0.0935653	0.065279	0.262105	3.12203	1.71787	9.26392
Q9Y653	Q9Y653	G-protein coupled receptor 56;GPR56 N-terminal fragment;GPR56 C-terminal fragment	GPR56	+	PTZ_S1R			+	1.78043	-1.63469	-3.96707	0.402389	-0.592162	-0.949964	1.86519	1.64778	4.2051
Q8IV08	Q8IV08	Phospholipase D3	PLD3			+	Hal_S1R	+	0.200599	0.373826	0.520673	2.06131	1.73319	4.79442	1.63888	1.60354	3.58969
P50991	P50991	T-complex protein 1 subunit delta	CCT4	+	PTZ_S1R			+	1.52425	-1.45076	-3.30099	0.510707	0.718348	1.16564	1.43441	1.44894	3.08427
Q13438	Q13438	Protein OS-9	OS9					+	1.18349	1.65233	2.51735	0.312645	0.466601	0.765202	1.55302	1.3905	3.37213
P45880	P45880	Voltage-dependent anion-selective channel protein 2	VDAC2					+	0.736621	-0.182862	-1.60672	0.680134	-0.236851	-1.49649	2.72259	1.38101	7.27765
P63173	P63173	60S ribosomal protein L38	RPL38					+	0.0891647	-0.116732	-0.250702	0.642093	-0.436674	-1.42239	1.87671	1.37615	4.23819
P62913	P62913	60S ribosomal protein L11	RPL11					+	1.26335	0.380098	2.69222	0.252181	-0.0500399	-0.635698	2.78571	1.29589	7.56339
P12236;P12235	P12236	ADP/ATP translocase 3;ADP/ATP translocase 3, N-terminally processed	SLC25A6					+	0.341593	0.138347	0.825621	0.0670773	0.0417029	0.192286	2.24744	1.21218	5.40942
P08195	P08195	4F2 cell-surface antigen heavy chain	SLC3A2					+	0.270061	-0.0864449	-0.674522	0.64549	-0.148057	-1.429	2.00877	1.1168	4.63097
Q9Y2G8	Q9Y2G8	DnaJ homolog subfamily C member 16	DNAJC16					+	0.0579794	0.0467065	0.167607	0.156748	0.0989806	0.418566	1.38871	1.02296	2.97702
P60866	P60866	40S ribosomal protein S20	RPS20					+	0.03745	0.0356592	0.110438	0.209117	-0.117069	-0.540011	1.56603	0.720642	3.40459
P10809	P10809	60 kDa heat shock protein, mitochondrial	HSPD1					+	0.83121	0.152611	1.79262	0.0725292	0.020813	0.206897	1.37737	0.65255	2.95071
P13645;CON__P13645;CON__P02535-1;Q7Z3Z0;Q7Z3Y8;CON__Q7Z3Z0;CON__Q7Z3Y8;CON__Q148H6	P13645;CON__P13645	Keratin, type I cytoskeletal 10	KRT10					+	0.112301	0.0503489	0.309852	0.346137	0.170977	0.835025	2.12721	-0.583772	-5.00558
Q27J81	Q27J81	Inverted formin-2	INF2			+	Hal_S1R	+	0.691338	-0.125205	-1.51833	1.36224	-0.353492	-2.91577	1.58713	-0.601724	-3.4576
P04264;CON__P04264	P04264;CON__P04264	Keratin, type II cytoskeletal 1	KRT1					+	0.109061	0.0394109	0.301684	0.139614	0.0623398	0.377352	1.9255	-0.684735	-4.3804
P29401	P29401	Transketolase	TKT	+	PTZ_S1R			+	1.5204	-1.4407	-3.29154	0.0183341	-0.034359	-0.055151	1.36227	-0.716022	-2.91583
Q08211	Q08211	ATP-dependent RNA helicase A	DHX9					+	0.685553	-0.223092	-1.50705	0.0211671	-0.0167694	-0.0634804	2.70488	-0.734227	-7.1992
Q96RQ3	Q96RQ3	Methylcrotonoyl-CoA carboxylase subunit alpha, mitochondrial	MCCC1					+	0.76148	0.365412	1.65538	0.85859	0.415564	1.84689	1.3877	-0.757676	-2.97467
Q7Z794;CON__Q7Z794	Q7Z794;CON__Q7Z794	Keratin, type II cytoskeletal 1b	KRT77					+	0.113067	0.0982049	0.311777	0.114056	-0.0899487	-0.31426	1.36839	-0.836397	-2.92993
P07355;A6NMY6	P07355;A6NMY6	Annexin A2;Putative annexin A2-like protein	ANXA2;ANXA2P2					+	0.00928755	-0.00598145	-0.0282158	0.186949	-0.101124	-0.489364	1.78267	-0.959979	-3.97324
P62136;P62140;P36873	P62136;P62140;P36873	Serine/threonine-protein phosphatase PP1-alpha catalytic subunit;Serine/threonine-protein phosphatase PP1-beta catalytic subunit;Serine/threonine-protein phosphatase PP1-gamma catalytic subunit	PPP1CA;PPP1CB;PPP1CC					+	0.20927	0.144526	0.540356	0.0673371	-0.07061	-0.192986	1.45901	-1.04926	-3.14284
P36578	P36578	60S ribosomal protein L4	RPL4			+	Hal_S1R	+	0.089793	-0.287504	-0.252335	1.57168	1.20266	3.41872	1.59984	-1.08588	-3.48977
P37198	P37198	Nuclear pore glycoprotein p62	NUP62					+	0.0407339	-0.0637455	-0.119728	0.0153409	0.018603	0.0462969	1.79622	-1.08649	-4.01069
Q5T4S7	Q5T4S7	E3 ubiquitin-protein ligase UBR4	UBR4					+	0.192197	0.106726	0.501449	0.0612874	-0.0870132	-0.176625	1.89035	-1.14837	-4.27761
O95373	O95373	Importin-7	IPO7					+	1.21358	0.633649	2.5827	0.0916123	0.115609	0.257054	1.90371	-1.17841	-4.31647
P00338	P00338	L-lactate dehydrogenase A chain	LDHA					+	0.880833	-0.895054	-1.89117	0.0462703	-0.0569064	-0.135263	2.25189	-1.19884	-5.42483
Q06210;O94808	Q06210;O94808	Glutamine--fructose-6-phosphate aminotransferase [isomerizing] 1;Glutamine--fructose-6-phosphate aminotransferase [isomerizing] 2	GFPT1;GFPT2					+	0.482084	0.441473	1.10918	0.103644	0.0825202	0.287947	1.74734	-1.23815	-3.87664
Q5TC82	Q5TC82	Roquin-1	RC3H1					+	0.222537	0.240917	0.570189	0.0559425	-0.0387923	-0.162028	1.92895	-1.25116	-4.39057
Q02543	Q02543	60S ribosomal protein L18a	RPL18A					+	0.34857	0.802278	0.840054	0.0794189	-0.0943216	-0.225177	1.61178	-1.3492	-3.52016
P21266	P21266	Glutathione S-transferase Mu 3	GSTM3					+	0.927753	0.746812	1.98518	0.254188	-0.501048	-0.64008	1.9204	-1.36507	-4.36538
Q06830	Q06830	Peroxiredoxin-1	PRDX1					+	0.0661237	-0.0359376	-0.189717	0.491772	0.14576	1.12832	2.90963	-1.39681	-8.15378
Q32MZ4	Q32MZ4	Leucine-rich repeat flightless-interacting protein 1	LRRFIP1					+	0.166005	-0.201296	-0.440505	0.120637	-0.143088	-0.330703	1.89958	-1.41284	-4.30444
P47756	P47756	F-actin-capping protein subunit beta	CAPZB					+	0.25491	-0.29744	-0.641654	0.0167773	0.033769	0.0505528	1.46877	-1.4174	-3.16623
P23588	P23588	Eukaryotic translation initiation factor 4B	EIF4B					+	0.377682	0.606317	0.8998	0.102712	0.110401	0.285572	1.46743	-1.47448	-3.16302
Q9UPQ0	Q9UPQ0	LIM and calponin homology domains-containing protein 1	LIMCH1					+	0.626565	0.364311	1.39215	0.35192	0.412122	0.846969	3.17843	-1.58383	-9.58121
Q13263	Q13263	Transcription intermediary factor 1-beta	TRIM28	+	PTZ_S1R			+	3.54241	-1.17485	-11.8874	0.878497	-0.800713	-1.88651	1.84484	-1.60749	-4.14707
P49327	P49327	Fatty acid synthase;[Acyl-carrier-protein] S-acetyltransferase;[Acyl-carrier-protein] S-malonyltransferase;3-oxoacyl-[acyl-carrier-protein] synthase;3-oxoacyl-[acyl-carrier-protein] reductase;3-hydroxyacyl-[acyl-carrier-protein] dehydratase;Enoyl-[acyl-carrier-protein] reductase;Oleoyl-[acyl-carrier-protein] hydrolase	FASN					+	0.373894	0.308591	0.892067	0.891799	1.33729	1.91306	2.0782	-1.63939	-4.84789
P30153;P30154	P30153;P30154	Serine/threonine-protein phosphatase 2A 65 kDa regulatory subunit A alpha isoform;Serine/threonine-protein phosphatase 2A 65 kDa regulatory subunit A beta isoform	PPP2R1A;PPP2R1B					+	0.306303	0.231155	0.751842	0.714737	0.698789	1.56397	1.45823	-1.65843	-3.14098
Q96HC4	Q96HC4	PDZ and LIM domain protein 5	PDLIM5					+	0.450237	0.589457	1.04596	0.707255	0.350821	1.54937	2.41192	-1.67603	-6.0039
Q04637	Q04637	Eukaryotic translation initiation factor 4 gamma 1	EIF4G1					+	0.225855	0.37395	0.577597	0.157428	-0.308038	-0.420185	1.31364	-1.73552	-2.80488
O43175	O43175	D-3-phosphoglycerate dehydrogenase	PHGDH					+	0.367114	-0.341695	-0.878197	0.505611	0.642626	1.15561	2.42298	-1.79852	-6.04573
P11142;P54652	P11142	Heat shock cognate 71 kDa protein	HSPA8					+	0.462634	-0.864297	-1.07062	0.00191374	0.0066185	0.00586253	1.46452	-1.81635	-3.15603
P04792	P04792	Heat shock protein beta-1	HSPB1					+	0.104852	-0.401508	-0.291018	0.359038	0.653668	0.861624	1.31588	-2.00063	-2.80995
Q8TEQ6	Q8TEQ6	Gem-associated protein 5	GEMIN5					+	0.0202112	-0.049188	-0.0606754	1.29031	-1.15108	-2.75236	2.20538	-2.07341	-5.26532
P07900	P07900	Heat shock protein HSP 90-alpha	HSP90AA1					+	0.339334	-0.662081	-0.820938	0.0431712	0.107269	0.126587	1.37253	-2.13664	-2.93951
P53396	P53396	ATP-citrate synthase	ACLY					+	1.22717	1.12585	2.61242	1.28232	1.31328	2.73449	2.14631	-2.22611	-5.06811
P11413	P11413	Glucose-6-phosphate 1-dehydrogenase	G6PD					+	0.346249	0.729713	0.835258	0.165972	0.442535	0.440426	1.5941	-2.2473	-3.47521
P78371	P78371	T-complex protein 1 subunit beta	CCT2			+	Hal_S1R	+	0.738817	0.970893	1.61102	1.54436	1.70207	3.35064	1.80363	-2.27041	-4.03126
P13647;CON__P13647	P13647;CON__P13647	Keratin, type II cytoskeletal 5	KRT5			+	Hal_S1R	+	0.068228	0.188729	0.195381	1.42796	-1.97154	-3.06902	2.15778	-2.27234	-5.10594
Q14258	Q14258	E3 ubiquitin/ISG15 ligase TRIM25	TRIM25					+	0.0694513	0.0923271	0.198665	0.362326	-0.382175	-0.868377	2.34948	-2.30244	-5.77223
Q99439	Q99439	Calponin-2	CNN2					+	0.432318	0.507033	1.01017	0.0890583	-0.142104	-0.250426	2.68976	-2.35576	-7.13282
P20073	P20073	Annexin A7	ANXA7					+	0.873177	0.586946	1.87591	0.00715645	-0.017285	-0.0217932	2.98865	-2.36245	-8.55172
P12814	P12814	Alpha-actinin-1	ACTN1			+	Hal_S1R	+	0.444484	-0.388931	-1.03449	2.23488	-0.881634	-5.36606	2.80115	-2.38428	-7.63479
P27348;P31946;P31947;Q04917	P27348	14-3-3 protein theta	YWHAQ					+	0.161084	0.3822	0.428869	0.774902	1.39248	1.68171	1.62315	-2.51041	-3.54924
Q92973	Q92973	Transportin-1	TNPO1					+	0.483617	0.606509	1.11221	0.496488	0.993315	1.13763	2.09727	-2.5594	-4.90881
P13639	P13639	Elongation factor 2	EEF2					+	0.402095	-0.509852	-0.949371	0.519779	0.596127	1.18348	1.98048	-2.58675	-4.54468
P27708	P27708	CAD protein;Glutamine-dependent carbamoyl-phosphate synthase;Aspartate carbamoyltransferase;Dihydroorotase	CAD					+	0.256078	0.189435	0.6442	0.496735	0.257428	1.13812	2.57561	-2.63479	-6.64869
Q16881;Q9NNW7	Q16881	Thioredoxin reductase 1, cytoplasmic	TXNRD1					+	1.12993	-0.853999	-2.40264	0.103949	-0.108306	-0.288723	2.66267	-2.70215	-7.01521
P62258	P62258	14-3-3 protein epsilon	YWHAE					+	0.0816207	0.0588729	0.230978	0.355844	1.04481	0.855052	3.35809	-2.71876	-10.661
P15311;P26038;P35241	P15311;P26038;P35241	Ezrin;Moesin;Radixin	EZR;MSN;RDX					+	0.0201884	-0.0526778	-0.0606084	0.192822	0.310074	0.502885	4.54052	-2.731	-21.2851
P09651;Q32P51	P09651;Q32P51	Heterogeneous nuclear ribonucleoprotein A1;Heterogeneous nuclear ribonucleoprotein A1, N-terminally processed;Heterogeneous nuclear ribonucleoprotein A1-like 2	HNRNPA1;HNRNPA1L2					+	0.137714	-0.367214	-0.372731	0.0573794	0.0307471	0.165966	3.79809	-2.74967	-13.8135
P63241;Q6IS14;Q9GZV4	P63241;Q6IS14	Eukaryotic translation initiation factor 5A-1;Eukaryotic translation initiation factor 5A-1-like	EIF5A;EIF5AL1					+	0.786531	0.471425	1.70455	0.55899	1.26929	1.26032	3.13009	-2.76974	-9.30865
P02545	P02545	Prelamin-A/C;Lamin-A/C	LMNA					+	0.120576	0.446166	0.330551	0.402922	-0.949521	-0.951042	1.53304	-2.92296	-3.32265
P11940;Q13310	P11940;Q13310	Polyadenylate-binding protein 1;Polyadenylate-binding protein 4	PABPC1;PABPC4	+	PTZ_S1R			+	2.06926	1.21968	4.81954	0.873029	0.524159	1.87561	3.27118	-2.95627	-10.1251
P14923;P35222	P14923	Junction plakoglobin	JUP					+	0.30534	-0.199138	-0.74981	0.0413241	0.068711	0.121392	2.4017	-2.96855	-5.96546
P16989;P67809;Q9Y2T7	P16989;P67809;Q9Y2T7	Y-box-binding protein 3;Nuclease-sensitive element-binding protein 1;Y-box-binding protein 2	YBX3;YBX1;YBX2					+	0.469544	0.492688	1.08434	0.387241	0.622726	0.919263	2.38052	-3.20442	-5.88644
P13797;P13796;Q14651	P13797	Plastin-3	PLS3					+	0.45451	0.603731	1.05447	0.101605	-0.200083	-0.28275	2.05738	-3.2286	-4.78204
Q14204	Q14204	Cytoplasmic dynein 1 heavy chain 1	DYNC1H1					+	0.292216	0.534702	0.721992	0.0568005	0.130657	0.16438	1.84315	-3.25306	-4.14228
O60506	O60506	Heterogeneous nuclear ribonucleoprotein Q	SYNCRIP					+	0.346217	0.63825	0.835192	0.0450474	0.074276	0.131845	2.58878	-3.26268	-6.70305
P07814	P07814	Bifunctional glutamate/proline--tRNA ligase;Glutamate--tRNA ligase;Proline--tRNA ligase	EPRS					+	0.139467	0.312515	0.376993	0.0568569	0.141664	0.164535	2.14307	-3.30485	-5.05745
Q14247	Q14247	Src substrate cortactin	CTTN					+	0.145356	-0.273421	-0.391253	0.534351	-1.08091	-1.21208	2.2827	-3.32872	-5.53261
Q14444	Q14444	Caprin-1	CAPRIN1					+	0.0568308	-0.0745958	-0.164463	0.157741	-0.296794	-0.42093	3.30699	-3.41574	-10.3428
P21333	P21333	Filamin-A	FLNA					+	0.28255	0.101879	0.701363	0.156377	-0.0930672	-0.417682	4.04123	-3.51114	-15.9225
P61978	P61978	Heterogeneous nuclear ribonucleoprotein K	HNRNPK					+	0.193629	0.347336	0.504736	0.783086	-0.793349	-1.69778	2.77222	-3.52605	-7.50152
P10599	P10599	Thioredoxin	TXN					+	0.0484654	0.248899	0.141378	0.133398	-0.568154	-0.362193	1.31129	-3.58695	-2.79957
Q05682	Q05682	Caldesmon	CALD1					+	0.858561	0.690051	1.84684	0.854382	0.713172	1.83854	3.59362	-3.60918	-12.2513
P07737;CON__P02584	P07737;CON__P02584	Profilin-1	PFN1					+	0.222727	0.346327	0.570613	0.926422	2.38095	1.9825	4.11303	-3.62112	-16.603
Q04828;P52895	Q04828;P52895	Aldo-keto reductase family 1 member C1;Aldo-keto reductase family 1 member C2	AKR1C1;AKR1C2					+	0.639211	0.523127	1.41678	0.231294	0.102476	0.589699	3.98703	-3.64564	-15.4269
P0CG48;P0CG47;P62979;P62987	P0CG48;P0CG47;P62979;P62987	Polyubiquitin-C;Ubiquitin;Polyubiquitin-B;Ubiquitin;Ubiquitin-40S ribosomal protein S27a;Ubiquitin;40S ribosomal protein S27a;Ubiquitin-60S ribosomal protein L40;Ubiquitin;60S ribosomal protein L40	UBC;UBB;RPS27A;UBA52					+	0.640941	-0.889318	-1.42015	0.384991	-0.498934	-0.914689	2.85798	-3.70394	-7.90287
P27816	P27816	Microtubule-associated protein 4	MAP4					+	0.169389	-0.201829	-0.44847	0.667496	-0.787926	-1.47186	2.91625	-4.00105	-8.18647
O43707;P35609;Q08043	O43707	Alpha-actinin-4	ACTN4					+	0.0392648	0.153678	0.115579	0.11012	0.299843	0.304358	2.11145	-4.45605	-4.95446
Q14315	Q14315	Filamin-C	FLNC					+	0.111977	0.413915	0.309036	0.237935	-0.542793	-0.604404	2.37013	-4.85568	-5.84802
Q00610;P53675	Q00610	Clathrin heavy chain 1	CLTC					+	0.287809	0.846196	0.712601	0.986541	1.39038	2.10433	3.13455	-5.67021	-9.33351
Q13501	Q13501	Sequestosome-1	SQSTM1					+	0.378213	0.343071	0.900882	1.30006	4.90906	2.77425	4.12449	-5.88676	-16.7143
P46821;P78559	P46821	Microtubule-associated protein 1B;MAP1B heavy chain;MAP1 light chain LC1	MAP1B					+	0.719087	2.10966	1.57246	0.110528	0.434668	0.305386	2.0916	-6.43339	-4.89061
Q09666	Q09666	Neuroblast differentiation-associated protein AHNAK	AHNAK					+	0.172209	0.257838	0.455087	0.18396	-0.538409	-0.482455	3.63813	-6.72432	-12.5762
O75369	O75369	Filamin-B	FLNB					+	0.322663	-1.27017	-0.786213	0.127504	0.602994	0.347711	2.20663	-7.89066	-5.26957
P37802	P37802	Transgelin-2	TAGLN2					+	0.477281	2.09028	1.09967	0.970419	4.52882	2.0715	4.06889	-8.21958	-16.1814

## Sheet: Cell surface proteins
S1R proximatome proteins found with a "Cell Surface" GO designation
Mapped ID	Gene Name
PDIA4	Protein disulfide-isomerase A4
ITGB1	Integrin beta-1			Gene Name
HSPA5	Endoplasmic reticulum chaperone BiP
NOTCH2	Neurogenic locus notch homolog protein 2
ADAM17	Disintegrin and metalloproteinase domain-containing protein 17
PDIA3	Protein disulfide-isomerase A3
NOTCH3	Neurogenic locus notch homolog protein 3
HLA-C	HLA class I histocompatibility antigen, C alpha chain
LRPAP1	Alpha-2-macroglobulin receptor-associated protein
B2M	Beta-2-microglobulin
CLU	Clusterin
APP	Amyloid-beta precursor protein
SLC3A2	4F2 cell-surface antigen heavy chain
CALR	Calreticulin
PCSK9	Proprotein convertase subtilisin/kexin type 9
TMX3	Protein disulfide-isomerase TMX3
PXDN	Peroxidasin homolog
ERP44	Endoplasmic reticulum resident protein 44
ITGA11	Integrin alpha-11
ITGA3	Integrin alpha-3
ADAM10	Disintegrin and metalloproteinase domain-containing protein 10
ITGAV	Integrin alpha-V
THBS1	Thrombospondin-1
ANTXR1	Anthrax toxin receptor 1
LPL	Lipoprotein lipase
ERP29	Endoplasmic reticulum resident protein 29
WNT5A	Protein Wnt-5a
P4HB	Protein disulfide-isomerase
LDLR	Low-density lipoprotein receptor
IGF2R	Cation-independent mannose-6-phosphate receptor
CLPTM1	Cleft lip and palate transmembrane protein 1
L1CAM	Neural cell adhesion molecule L1
