# Supplementary material for: Defining the ligand-dependent proximatome of the sigma 1 receptor
Source: Front Cell Dev Biol. 2023 Jun 7;11:1045759. doi: 10.3389/fcell.2023.1045759 (PMC10284605; doi:10.3389/fcell.2023.1045759)
Supplement: Supplementary file 8 [file Table5.xlsx]

## Sheet: Secretome analysis Haloperidol
Protein IDs	Majority protein IDs	Protein names	Gene names	id	Student's T-test Significant Hal_Control	-Log Student's T-test p-value Hal_Control	Student's T-test Difference Hal_Control
Q13907	Q13907	Isopentenyl-diphosphate Delta-isomerase 1	IDI1	958	+	2.8705	2.98049
Q99519	Q99519	Sialidase-1	NEU1	1191	+	2.27218	2.76258
P62280	P62280	40S ribosomal protein S11	RPS11	784		0.888037	2.66095
Q9H0I3	Q9H0I3	Coiled-coil domain-containing protein 113	CCDC113	1242		0.428587	2.4523
P63167;Q96FJ2	P63167;Q96FJ2	Dynein light chain 1, cytoplasmic;Dynein light chain 2, cytoplasmic	DYNLL1;DYNLL2	823		0.93535	2.29021
Q13547;Q92769	Q13547;Q92769	Histone deacetylase 1;Histone deacetylase 2	HDAC1;HDAC2	947		1.03403	2.2068
Q96NW4	Q96NW4	Ankyrin repeat domain-containing protein 27	ANKRD27	1179		0.550682	2.05002
P42677	P42677	40S ribosomal protein S27	RPS27	627		0.859722	2.00794
P61254;Q9UNX3	P61254;Q9UNX3	60S ribosomal protein L26;60S ribosomal protein L26-like 1	RPL26;RPL26L1	757		0.884435	1.92587
P30837	P30837	Aldehyde dehydrogenase X, mitochondrial	ALDH1B1	558		0.95163	1.89689
Q01581;P54868	Q01581	Hydroxymethylglutaryl-CoA synthase, cytoplasmic	HMGCS1	873	+	2.66101	1.86352
Q9NYQ8	Q9NYQ8	Protocadherin Fat 2	FAT2	1286		0.441737	1.75985
Q3ZCM7	Q3ZCM7	Tubulin beta-8 chain	TUBB8	1038		0.691018	1.70645
Q9Y224	Q9Y224	UPF0568 protein C14orf166	C14orf166	1335	+	1.71994	1.64958
P53041	P53041	Serine/threonine-protein phosphatase 5	PPP5C	706		0.79315	1.61146
P55735	P55735	Protein SEC13 homolog	SEC13	727	+	2.1429	1.59947
P62316	P62316	Small nuclear ribonucleoprotein Sm D2	SNRPD2	786	+	1.70821	1.56296
P20340;Q9NRW1;Q14964	P20340;Q9NRW1;Q14964	Ras-related protein Rab-6A;Ras-related protein Rab-6B;Ras-related protein Rab-39A	RAB6A;RAB6B;RAB39A	465		0.811653	1.5439
P62244	P62244	40S ribosomal protein S15a	RPS15A	777		0.894955	1.51176
Q9UHV9	Q9UHV9	Prefoldin subunit 2	PFDN2	1312		0.542256	1.50811
P61457	P61457	Pterin-4-alpha-carbinolamine dehydratase	PCBD1	761	+	2.16063	1.50035
Q9UBT7	Q9UBT7	Alpha-catulin	CTNNAL1	1305		0.359778	1.46889
Q9UBQ7	Q9UBQ7	Glyoxylate reductase/hydroxypyruvate reductase	GRHPR	1301		0.679657	1.46724
P62910	P62910	60S ribosomal protein L32	RPL32	810		0.564619	1.45814
P14174	P14174	Macrophage migration inhibitory factor	MIF	408		0.321887	1.45374
Q13347	Q13347	Eukaryotic translation initiation factor 3 subunit I	EIF3I	934		0.717922	1.43602
P82979	P82979	SAP domain-containing ribonucleoprotein	SARNP	852	+	1.94235	1.41394
O43583	O43583	Density-regulated protein	DENR	180	+	2.39485	1.40102
Q9UMY4	Q9UMY4	Sorting nexin-12	SNX12	1326		0.980779	1.38167
Q13501	Q13501	Sequestosome-1	SQSTM1	943		0.780151	1.35168
O15511	O15511	Actin-related protein 2/3 complex subunit 5	ARPC5	171		0.618203	1.34079
P23921	P23921	Ribonucleoside-diphosphate reductase large subunit	RRM1	495		0.712076	1.31425
Q12874	Q12874	Splicing factor 3A subunit 3	SF3A3	915		0.777406	1.30104
P81605	P81605	Dermcidin;Survival-promoting peptide;DCD-1	DCD	850		0.378086	1.285
P21359	P21359	Neurofibromin;Neurofibromin truncated	NF1	475		0.271682	1.24567
Q99460	Q99460	26S proteasome non-ATPase regulatory subunit 1	PSMD1	1188		1.0709	1.23957
P50579	P50579	Methionine aminopeptidase 2	METAP2	684		1.14851	1.23517
O14979	O14979	Heterogeneous nuclear ribonucleoprotein D-like	HNRNPDL	156		0.226778	1.21903
Q7L2H7	Q7L2H7	Eukaryotic translation initiation factor 3 subunit M	EIF3M	1085	+	2.52591	1.20942
P36405	P36405	ADP-ribosylation factor-like protein 3	ARL3	598		0.888247	1.18074
Q9UHD8	Q9UHD8	Septin-9	2023-09-09	1309		1.05729	1.15811
Q01130	Q01130	Serine/arginine-rich splicing factor 2	SRSF2	870		0.382124	1.15714
P48507	P48507	Glutamate--cysteine ligase regulatory subunit	GCLM	659		1.28159	1.13377
O95881	O95881	Thioredoxin domain-containing protein 12	TXNDC12	246		0.848932	1.12512
Q9BRJ6	Q9BRJ6	Uncharacterized protein C7orf50	C7orf50	1211		0.809227	1.07478
Q9GZS3	Q9GZS3	WD repeat-containing protein 61;WD repeat-containing protein 61, N-terminally processed	WDR61	1237		1.07785	1.07261
Q9Y2S6	Q9Y2S6	Translation machinery-associated protein 7	TMA7	1348		0.267902	1.0622
Q8NBP7	Q8NBP7	Proprotein convertase subtilisin/kexin type 9	PCSK9	1115	+	3.35027	1.05797
Q6ZRP7	Q6ZRP7	Sulfhydryl oxidase 2	QSOX2	1074		0.795525	1.05271
P83916	P83916	Chromobox protein homolog 1	CBX1	855		0.410659	1.05225
P62633	P62633	Cellular nucleic acid-binding protein	CNBP	793		0.427643	1.03998
Q15417	Q15417	Calponin-3	CNN3	1005	+	1.51462	1.0378
Q04828;P52895	Q04828;P52895	Aldo-keto reductase family 1 member C1;Aldo-keto reductase family 1 member C2	AKR1C1;AKR1C2	888		0.56909	1.03511
Q92747	Q92747	Actin-related protein 2/3 complex subunit 1A	ARPC1A	1144		1.20887	1.02204
P15586	P15586	N-acetylglucosamine-6-sulfatase	GNS	427	+	3.03882	1.01763
P50502;Q8IZP2;Q8NFI4	P50502;Q8IZP2;Q8NFI4	Hsc70-interacting protein;Putative protein FAM10A4;Putative protein FAM10A5	ST13;ST13P4;ST13P5	683	+	1.98503	1.0092
P16278	P16278	Beta-galactosidase	GLB1	434	+	2.03466	1.00438
Q8WYP3	Q8WYP3	Ras and Rab interactor 2	RIN2	1135		0.389426	0.987117
Q6P1N9	Q6P1N9	Putative deoxyribonuclease TATDN1	TATDN1	1063	+	1.49044	0.975538
P62136;P36873;P62140	P62136;P36873;P62140	Serine/threonine-protein phosphatase PP1-alpha catalytic subunit;Serine/threonine-protein phosphatase PP1-gamma catalytic subunit;Serine/threonine-protein phosphatase PP1-beta catalytic subunit	PPP1CA;PPP1CC;PPP1CB	773		0.863752	0.970758
P10644	P10644	cAMP-dependent protein kinase type I-alpha regulatory subunit;cAMP-dependent protein kinase type I-alpha regulatory subunit, N-terminally processed	PRKAR1A	370		0.992807	0.969288
P49773	P49773	Histidine triad nucleotide-binding protein 1	HINT1	679		0.654323	0.96305
P53999	P53999	Activated RNA polymerase II transcriptional coactivator p15	SUB1	710		0.812486	0.960239
P35244	P35244	Replication protein A 14 kDa subunit	RPA3	586		0.515798	0.942689
Q14566	Q14566	DNA replication licensing factor MCM6	MCM6	975		0.415921	0.924311
Q13610	Q13610	Periodic tryptophan protein 1 homolog	PWP1	949		0.79327	0.916601
O14929	O14929	Histone acetyltransferase type B catalytic subunit	HAT1	154		0.582274	0.910566
P35520;P0DN79	P35520;P0DN79	Cystathionine beta-synthase	CBS	363	+	1.47081	0.904848
P17050	P17050	Alpha-N-acetylgalactosaminidase	NAGA	442		0.421108	0.901306
Q9NR30	Q9NR30	Nucleolar RNA helicase 2	DDX21	1273		0.544064	0.893304
P45974	P45974	Ubiquitin carboxyl-terminal hydrolase 5	USP5	640		0.505323	0.892949
O00469	O00469	Procollagen-lysine,2-oxoglutarate 5-dioxygenase 2	PLOD2	137	+	3.1909	0.889346
Q99436	Q99436	Proteasome subunit beta type-7	PSMB7	1187		0.87938	0.884467
P51665	P51665	26S proteasome non-ATPase regulatory subunit 7	PSMD7	690	+	1.45531	0.878169
Q96JB1	Q96JB1	Dynein heavy chain 8, axonemal	DNAH8	1174		0.237556	0.875114
P68032;P68133;P62736;P63267	P68032;P68133;P62736;P63267	Actin, alpha cardiac muscle 1;Actin, alpha skeletal muscle;Actin, aortic smooth muscle;Actin, gamma-enteric smooth muscle	ACTC1;ACTA1;ACTA2;ACTG2	835		1.2417	0.871754
Q14195	Q14195	Dihydropyrimidinase-related protein 3	DPYSL3	969		0.604032	0.869634
P26447	P26447	Protein S100-A4	S100A4	510		0.283136	0.852912
P68036;A0A1B0GUS4	P68036	Ubiquitin-conjugating enzyme E2 L3	UBE2L3	836	+	1.32452	0.849543
P61916	P61916	Epididymal secretory protein E1	NPC2	767	+	1.40455	0.849316
Q8N4C6	Q8N4C6	Ninein	NIN	1110		0.478966	0.842234
P09651;Q32P51	P09651;Q32P51	Heterogeneous nuclear ribonucleoprotein A1;Heterogeneous nuclear ribonucleoprotein A1, N-terminally processed;Heterogeneous nuclear ribonucleoprotein A1-like 2	HNRNPA1;HNRNPA1L2	354		1.14323	0.839964
Q15843	Q15843	NEDD8	NEDD8	1015		0.416813	0.838817
O43847	O43847	Nardilysin	NRD1	188		0.594006	0.838256
P34896	P34896	Serine hydroxymethyltransferase, cytosolic	SHMT1	579		0.525679	0.833714
O95757	O95757	Heat shock 70 kDa protein 4L	HSPA4L	241	+	1.51436	0.829411
Q14194;Q14117	Q14194	Dihydropyrimidinase-related protein 1	CRMP1	968		0.457802	0.817109
Q9GZZ1	Q9GZZ1	N-alpha-acetyltransferase 50	NAA50	1239		0.594386	0.816639
P48739	P48739	Phosphatidylinositol transfer protein beta isoform	PITPNB	663		0.65636	0.809311
P49257	P49257	Protein ERGIC-53	LMAN1	666		0.217396	0.805302
P47755	P47755	F-actin-capping protein subunit alpha-2	CAPZA2	654		1.28463	0.797324
P11216	P11216	Glycogen phosphorylase, brain form	PYGB	378	+	1.43763	0.796557
Q9H098	Q9H098	Protein FAM107B	FAM107B	1241	+	1.37397	0.783928
O43242	O43242	26S proteasome non-ATPase regulatory subunit 3	PSMD3	173		0.673691	0.768531
O43684	O43684	Mitotic checkpoint protein BUB3	BUB3	183		0.416092	0.763909
P48506	P48506	Glutamate--cysteine ligase catalytic subunit	GCLC	658		0.556606	0.754112
Q96EK6	Q96EK6	Glucosamine 6-phosphate N-acetyltransferase	GNPNAT1	1166	+	1.88341	0.753538
Q13310	Q13310	Polyadenylate-binding protein 4	PABPC4	933		0.41102	0.75171
P13693	P13693	Translationally-controlled tumor protein	TPT1	402	+	1.9219	0.740373
Q9BSJ8	Q9BSJ8	Extended synaptotagmin-1	ESYT1	1215		0.359809	0.73778
P27694	P27694	Replication protein A 70 kDa DNA-binding subunit;Replication protein A 70 kDa DNA-binding subunit, N-terminally processed	RPA1	518		0.624864	0.737569
Q9UBT2	Q9UBT2	SUMO-activating enzyme subunit 2	UBA2	1304		0.827662	0.728988
Q04446	Q04446	1,4-alpha-glucan-branching enzyme	GBE1	886		0.613049	0.726435
Q00688	Q00688	Peptidyl-prolyl cis-trans isomerase FKBP3	FKBP3	865		0.548024	0.725807
Q9UNZ2	Q9UNZ2	NSFL1 cofactor p47	NSFL1C	1330		0.357557	0.71439
O15347	O15347	High mobility group protein B3	HMGB3	167		0.202309	0.711576
Q9NR45	Q9NR45	Sialic acid synthase	NANS	1274	+	1.86651	0.708434
Q9NZL9	Q9NZL9	Methionine adenosyltransferase 2 subunit beta	MAT2B	1288		0.97923	0.708152
Q15257	Q15257	Serine/threonine-protein phosphatase 2A activator	PPP2R4	996		0.351543	0.705951
Q00839	Q00839	Heterogeneous nuclear ribonucleoprotein U	HNRNPU	867		0.395386	0.698613
Q5VW32	Q5VW32	BRO1 domain-containing protein BROX	BROX	1053		0.498928	0.697409
P62266	P62266	40S ribosomal protein S23	RPS23	781		0.135575	0.686693
P17980	P17980	26S protease regulatory subunit 6A	PSMC3	451		0.937381	0.686612
Q09028	Q09028	Histone-binding protein RBBP4	RBBP4	907		0.796236	0.686054
P07108	P07108	Acyl-CoA-binding protein	DBI	313	+	1.89425	0.685831
P27635	P27635	60S ribosomal protein L10	RPL10	517		0.595144	0.684615
P62995	P62995	Transformer-2 protein homolog beta	TRA2B	817		0.53547	0.684369
Q96G03	Q96G03	Phosphoglucomutase-2	PGM2	1170		1.15171	0.683359
Q92499	Q92499	ATP-dependent RNA helicase DDX1	DDX1	1136		0.878553	0.679731
Q9H773	Q9H773	dCTP pyrophosphatase 1	DCTPP1	1254	+	1.676	0.678979
Q9GZL7	Q9GZL7	Ribosome biogenesis protein WDR12	WDR12	1234		0.360111	0.678813
P52888	P52888	Thimet oligopeptidase	THOP1	702		0.288987	0.676308
P42765	P42765	3-ketoacyl-CoA thiolase, mitochondrial	ACAA2	629		0.34993	0.673104
Q15637	Q15637	Splicing factor 1	SF1	1011		0.841091	0.670108
Q13630	Q13630	GDP-L-fucose synthase	TSTA3	951		0.398224	0.662973
Q14019	Q14019	Coactosin-like protein	COTL1	961		0.870263	0.662248
O15394	O15394	Neural cell adhesion molecule 2	NCAM2	169	+	1.45237	0.659803
Q9BWD1	Q9BWD1	Acetyl-CoA acetyltransferase, cytosolic	ACAT2	1222	+	2.47718	0.644963
O95777	O95777	U6 snRNA-associated Sm-like protein LSm8	LSM8	242		0.508917	0.643394
Q9Y237	Q9Y237	Peptidyl-prolyl cis-trans isomerase NIMA-interacting 4	PIN4	1337		0.556489	0.64222
Q96CN7	Q96CN7	Isochorismatase domain-containing protein 1	ISOC1	1159		0.230928	0.641474
P62861	P62861	40S ribosomal protein S30	FAU	804		1.12476	0.64076
P28799	P28799	Granulins;Acrogranin;Paragranulin;Granulin-1;Granulin-2;Granulin-3;Granulin-4;Granulin-5;Granulin-6;Granulin-7	GRN	533		0.830221	0.638385
Q9BRP8	Q9BRP8	Partner of Y14 and mago	WIBG	1213		0.337552	0.637213
Q13642	Q13642	Four and a half LIM domains protein 1	FHL1	952		0.400281	0.633602
Q15029	Q15029	116 kDa U5 small nuclear ribonucleoprotein component	EFTUD2	985		0.565425	0.626006
Q00796	Q00796	Sorbitol dehydrogenase	SORD	866		0.57899	0.616152
Q9HB71	Q9HB71	Calcyclin-binding protein	CACYBP	1260	+	1.91327	0.615552
P62495	P62495	Eukaryotic peptide chain release factor subunit 1	ETF1	792	+	1.3676	0.614731
P17812;Q9NRF8	P17812	CTP synthase 1	CTPS1	449		0.634888	0.611268
P29218	P29218	Inositol monophosphatase 1	IMPA1	536	+	1.68639	0.610635
P22392;O60361	P22392;O60361	Nucleoside diphosphate kinase B;Putative nucleoside diphosphate kinase	NME2;NME2P1	484	+	2.0147	0.605037
P53396	P53396	ATP-citrate synthase	ACLY	708	+	3.24722	0.602505
P35998	P35998	26S protease regulatory subunit 7	PSMC2	597		0.330399	0.599742
Q9H0U4;P62820;Q92928;Q92930;P61006;P51153;P59190	Q9H0U4;P62820;Q92928	Ras-related protein Rab-1B;Ras-related protein Rab-1A;Putative Ras-related protein Rab-1C	RAB1B;RAB1A;RAB1C	1243		0.206414	0.595565
Q86SF2	Q86SF2	N-acetylgalactosaminyltransferase 7	GALNT7	1094	+	1.38383	0.594199
P37108	P37108	Signal recognition particle 14 kDa protein	SRP14	603		0.22936	0.591702
O75937	O75937	DnaJ homolog subfamily C member 8	DNAJC8	224		0.821817	0.582386
Q15366;P57721	Q15366;P57721	Poly(rC)-binding protein 2;Poly(rC)-binding protein 3	PCBP2;PCBP3	1000		0.21437	0.580372
Q14444	Q14444	Caprin-1	CAPRIN1	973		0.548722	0.579657
P15559	P15559	NAD(P)H dehydrogenase [quinone] 1	NQO1	426	+	1.31674	0.575797
P16989	P16989	Y-box-binding protein 3	YBX3	441		0.557994	0.574821
P52943	P52943	Cysteine-rich protein 2	CRIP2	704		0.219606	0.571758
Q86V81	Q86V81	THO complex subunit 4	ALYREF	1097		0.614433	0.566542
Q5TFE4	Q5TFE4	5-nucleotidase domain-containing protein 1	NT5DC1	1051		0.93947	0.56409
P43487	P43487	Ran-specific GTPase-activating protein	RANBP1	636	+	1.48699	0.563631
Q92841	Q92841	Probable ATP-dependent RNA helicase DDX17	DDX17	1146		0.387748	0.559355
Q99733	Q99733	Nucleosome assembly protein 1-like 4	NAP1L4	1199		0.403957	0.552512
O75643	O75643	U5 small nuclear ribonucleoprotein 200 kDa helicase	SNRNP200	218		0.692308	0.549943
Q12931	Q12931	Heat shock protein 75 kDa, mitochondrial	TRAP1	921		0.743531	0.54955
Q6UWN8	Q6UWN8	Serine protease inhibitor Kazal-type 6	SPINK6	1068		0.0925347	0.549162
P28838	P28838	Cytosol aminopeptidase	LAP3	534		1.00379	0.544813
P14324	P14324	Farnesyl pyrophosphate synthase	FDPS	410		0.806637	0.543577
O75607	O75607	Nucleoplasmin-3	NPM3	217		0.425211	0.537975
O15078	O15078	Centrosomal protein of 290 kDa	CEP290	161		0.211102	0.537875
P0C0L5;P0C0L4	P0C0L5;P0C0L4	Complement C4-B;Complement C4 beta chain;Complement C4-B alpha chain;C4a anaphylatoxin;C4b-B;C4d-B;Complement C4 gamma chain;Complement C4-A;Complement C4 beta chain;Complement C4-A alpha chain;C4a anaphylatoxin;C4b-A;C4d-A;Complement C4 gamma chain	C4B;C4A	359		0.168604	0.536612
Q92598	Q92598	Heat shock protein 105 kDa	HSPH1	1138	+	2.14956	0.52968
P37837	P37837	Transaldolase	TALDO1	605		0.448077	0.527829
Q16576	Q16576	Histone-binding protein RBBP7	RBBP7	1025		0.9065	0.527774
O75874	O75874	Isocitrate dehydrogenase [NADP] cytoplasmic	IDH1	223	+	1.88952	0.526794
Q96A72;P61326	Q96A72;P61326	Protein mago nashi homolog 2;Protein mago nashi homolog	MAGOHB;MAGOH	1153		1.23619	0.519526
Q9BT78	Q9BT78	COP9 signalosome complex subunit 4	COPS4	1217		0.301243	0.514734
P30530	P30530	Tyrosine-protein kinase receptor UFO	AXL	554		0.234608	0.507786
P49459	P49459	Ubiquitin-conjugating enzyme E2 A	UBE2A	673		0.722561	0.507485
Q9NSD9	Q9NSD9	Phenylalanine--tRNA ligase beta subunit	FARSB	1277		0.394748	0.507103
Q15046	Q15046	Lysine--tRNA ligase	KARS	986	+	1.9539	0.506665
Q8NHP8	Q8NHP8	Putative phospholipase B-like 2;Putative phospholipase B-like 2 32 kDa form;Putative phospholipase B-like 2 45 kDa form	PLBD2	1126		0.155679	0.505102
Q15185	Q15185	Prostaglandin E synthase 3	PTGES3	994	+	1.85686	0.504498
Q99538	Q99538	Legumain	LGMN	1192		0.450486	0.502911
P00367;P49448	P00367	Glutamate dehydrogenase 1, mitochondrial	GLUD1	250		0.379057	0.501979
P15170;Q8IYD1	P15170	Eukaryotic peptide chain release factor GTP-binding subunit ERF3A	GSPT1	420		0.802408	0.500633
P41227	P41227	N-alpha-acetyltransferase 10	NAA10	620		1.02483	0.498074
Q13509	Q13509	Tubulin beta-3 chain	TUBB3	944		0.203749	0.4936
Q13126	Q13126	S-methyl-5-thioadenosine phosphorylase	MTAP	924	+	1.57676	0.489017
P39019	P39019	40S ribosomal protein S19	RPS19	609		0.476102	0.48821
P30048	P30048	Thioredoxin-dependent peroxide reductase, mitochondrial	PRDX3	546		0.747272	0.487733
Q13951	Q13951	Core-binding factor subunit beta	CBFB	959		0.533049	0.484804
P98179	P98179	RNA-binding protein 3	RBM3	861		1.26562	0.484472
P55884	P55884	Eukaryotic translation initiation factor 3 subunit B	EIF3B	732	+	1.44381	0.481607
P18124	P18124	60S ribosomal protein L7	RPL7	455		0.432231	0.47975
Q7KZF4	Q7KZF4	Staphylococcal nuclease domain-containing protein 1	SND1	1082	+	1.59498	0.479387
P49327	P49327	Fatty acid synthase;[Acyl-carrier-protein] S-acetyltransferase;[Acyl-carrier-protein] S-malonyltransferase;3-oxoacyl-[acyl-carrier-protein] synthase;3-oxoacyl-[acyl-carrier-protein] reductase;3-hydroxyacyl-[acyl-carrier-protein] dehydratase;Enoyl-[acyl-carrier-protein] reductase;Oleoyl-[acyl-carrier-protein] hydrolase	FASN	668	+	1.89548	0.479316
P07339	P07339	Cathepsin D;Cathepsin D light chain;Cathepsin D heavy chain	CTSD	317		0.794505	0.478174
Q15427	Q15427	Splicing factor 3B subunit 4	SF3B4	1007		0.268755	0.475372
Q86U42	Q86U42	Polyadenylate-binding protein 2	PABPN1	1095		0.617742	0.474078
Q8TDQ7	Q8TDQ7	Glucosamine-6-phosphate isomerase 2	GNPDA2	1129		0.203749	0.473426
P29692	P29692	Elongation factor 1-delta	EEF1D	539	+	1.89747	0.47256
P10155	P10155	60 kDa SS-A/Ro ribonucleoprotein	TROVE2	366		0.486731	0.472539
O95373;O15397	O95373	Importin-7	IPO7	236		0.554598	0.472436
Q9Y5S9	Q9Y5S9	RNA-binding protein 8A	RBM8A	1360		0.643478	0.472057
O43175	O43175	D-3-phosphoglycerate dehydrogenase	PHGDH	172		0.976563	0.471199
P08621	P08621	U1 small nuclear ribonucleoprotein 70 kDa	SNRNP70	341		0.925483	0.470841
P19623	P19623	Spermidine synthase	SRM	462		0.700565	0.467657
Q9UKY7	Q9UKY7	Protein CDV3 homolog	CDV3	1322		1.0928	0.46707
P78417	P78417	Glutathione S-transferase omega-1	GSTO1	846		0.736497	0.466219
P38159;Q96E39;Q8N7X1;O75526	P38159;Q96E39	RNA-binding motif protein, X chromosome;RNA-binding motif protein, X chromosome, N-terminally processed;RNA binding motif protein, X-linked-like-1	RBMX;RBMXL1	607		0.706741	0.462584
P48163	P48163	NADP-dependent malic enzyme	ME1	656	+	2.49764	0.458783
P60866	P60866	40S ribosomal protein S20	RPS20	742		1.0131	0.458596
O60888	O60888	Protein CutA	CUTA	199		0.883398	0.456447
P20042	P20042	Eukaryotic translation initiation factor 2 subunit 2	EIF2S2	463	+	2.00045	0.45638
P07602	P07602	Prosaposin;Saposin-A;Saposin-B-Val;Saposin-B;Saposin-C;Saposin-D	PSAP	320	+	2.07777	0.455823
O95670;O75348	O95670;O75348	V-type proton ATPase subunit G 2;V-type proton ATPase subunit G 1	ATP6V1G2;ATP6V1G1	208		0.615557	0.455674
Q9UHY7	Q9UHY7	Enolase-phosphatase E1	ENOPH1	1314		0.984633	0.455652
P52907	P52907	F-actin-capping protein subunit alpha-1	CAPZA1	703	+	1.72039	0.449962
Q96DI7	Q96DI7	U5 small nuclear ribonucleoprotein 40 kDa protein	SNRNP40	1165		0.537556	0.449909
Q16836	Q16836	Hydroxyacyl-coenzyme A dehydrogenase, mitochondrial	HADH	1032		0.42773	0.449689
P22626	P22626	Heterogeneous nuclear ribonucleoproteins A2/B1	HNRNPA2B1	485		1.11326	0.447139
P61513	P61513	60S ribosomal protein L37a	RPL37A	762		0.303826	0.441292
Q13510	Q13510	Acid ceramidase;Acid ceramidase subunit alpha;Acid ceramidase subunit beta	ASAH1	945	+	1.69126	0.441206
Q5VYK3	Q5VYK3	Proteasome-associated protein ECM29 homolog	ECM29	1054		0.658225	0.439251
P55209	P55209	Nucleosome assembly protein 1-like 1	NAP1L1	724		1.27146	0.439046
O43390	O43390	Heterogeneous nuclear ribonucleoprotein R	HNRNPR	175		0.343699	0.437827
O14773	O14773	Tripeptidyl-peptidase 1	TPP1	151		0.677078	0.430854
P14868	P14868	Aspartate--tRNA ligase, cytoplasmic	DARS	416		0.802587	0.426886
P61313	P61313	60S ribosomal protein L15	RPL15	759		0.606292	0.426865
Q96K17	Q96K17	Transcription factor BTF3 homolog 4	BTF3L4	1175	+	1.40312	0.422002
Q9NX46	Q9NX46	Poly(ADP-ribose) glycohydrolase ARH3	ADPRHL2	1281		0.525344	0.421512
P62277	P62277	40S ribosomal protein S13	RPS13	783		0.867585	0.420785
Q99985	Q99985	Semaphorin-3C	SEMA3C	1204		0.248804	0.418463
Q9UNS2	Q9UNS2	COP9 signalosome complex subunit 3	COPS3	1328		0.552812	0.417533
P61077;P62837;Q9Y2X8;P51668	P61077;P62837	Ubiquitin-conjugating enzyme E2 D3;Ubiquitin-conjugating enzyme E2 D2	UBE2D3;UBE2D2	749		1.1421	0.415449
Q8IYT4	Q8IYT4	Katanin p60 ATPase-containing subunit A-like 2	KATNAL2	1107		0.956316	0.411638
Q14011	Q14011	Cold-inducible RNA-binding protein	CIRBP	960	+	1.35322	0.411523
P61247	P61247	40S ribosomal protein S3a	RPS3A	756		0.62965	0.408497
P62857	P62857	40S ribosomal protein S28	RPS28	803	+	2.22041	0.399305
Q9Y333	Q9Y333	U6 snRNA-associated Sm-like protein LSm2	LSM2	1351		0.779912	0.398488
P30046;A6NHG4	P30046;A6NHG4	D-dopachrome decarboxylase;D-dopachrome decarboxylase-like protein	DDT;DDTL	545	+	1.43392	0.394976
P55769	P55769	NHP2-like protein 1;NHP2-like protein 1, N-terminally processed	NHP2L1	728		0.152087	0.393571
Q16719	Q16719	Kynureninase	KYNU	1030	+	1.33661	0.393071
P10619	P10619	Lysosomal protective protein;Lysosomal protective protein 32 kDa chain;Lysosomal protective protein 20 kDa chain	CTSA	369		1.13403	0.392712
O00303	O00303	Eukaryotic translation initiation factor 3 subunit F	EIF3F	130		0.326039	0.39124
Q53H96	Q53H96	Pyrroline-5-carboxylate reductase 3	PYCRL	1042		0.771993	0.38902
Q9NQP4	Q9NQP4	Prefoldin subunit 4	PFDN4	1270		0.120708	0.388776
Q9UL46	Q9UL46	Proteasome activator complex subunit 2	PSME2	1323		0.51446	0.387775
O00300	O00300	Tumor necrosis factor receptor superfamily member 11B	TNFRSF11B	129		0.135289	0.387473
P18754	P18754	Regulator of chromosome condensation	RCC1	459		0.242353	0.386711
P09661	P09661	U2 small nuclear ribonucleoprotein A	SNRPA1	355		0.173153	0.384586
P05114	P05114	Non-histone chromosomal protein HMG-14	HMGN1	287		0.112607	0.384474
E9PAV3;Q13765;Q9BZK3	E9PAV3;Q13765	Nascent polypeptide-associated complex subunit alpha, muscle-specific form;Nascent polypeptide-associated complex subunit alpha	NACA	121		0.629407	0.3804
O43592	O43592	Exportin-T	XPOT	181		0.210574	0.380078
P58107	P58107	Epiplakin	EPPK1	734		0.674807	0.378904
Q06830;Q13162	Q06830	Peroxiredoxin-1	PRDX1	897		1.07494	0.375818
P61353	P61353	60S ribosomal protein L27	RPL27	760		0.875648	0.375689
P62826	P62826	GTP-binding nuclear protein Ran	RAN	798	+	1.54813	0.372048
Q9H3K6	Q9H3K6	BolA-like protein 2	BOLA2	1250		0.628241	0.369638
Q06210	Q06210	Glutamine--fructose-6-phosphate aminotransferase [isomerizing] 1	GFPT1	895		0.164832	0.368455
P35637	P35637	RNA-binding protein FUS	FUS	594		0.583863	0.36545
O60869	O60869	Endothelial differentiation-related factor 1	EDF1	198		0.246071	0.36328
Q8NC51	Q8NC51	Plasminogen activator inhibitor 1 RNA-binding protein	SERBP1	1117		0.776033	0.361587
Q13283	Q13283	Ras GTPase-activating protein-binding protein 1	G3BP1	932	+	1.38877	0.358228
O60506	O60506	Heterogeneous nuclear ribonucleoprotein Q	SYNCRIP	192		0.992453	0.357652
O43399	O43399	Tumor protein D54	TPD52L2	177		0.36259	0.356663
Q9H299	Q9H299	SH3 domain-binding glutamic acid-rich-like protein 3	SH3BGRL3	1247		0.605874	0.355748
P49591	P49591	Serine--tRNA ligase, cytoplasmic	SARS	675		0.319602	0.354006
P08708	P08708	40S ribosomal protein S17	RPS17	343		0.4548	0.353607
Q04760	Q04760	Lactoylglutathione lyase	GLO1	887	+	2.1702	0.353193
Q15181	Q15181	Inorganic pyrophosphatase	PPA1	993		1.21541	0.349589
P61163	P61163	Alpha-centractin	ACTR1A	754		0.319911	0.344474
Q14914	Q14914	Prostaglandin reductase 1	PTGR1	979		0.462343	0.344379
Q06323	Q06323	Proteasome activator complex subunit 1	PSME1	896	+	2.36958	0.344007
P30040	P30040	Endoplasmic reticulum resident protein 29	ERP29	541		1.13917	0.342687
P48643	P48643	T-complex protein 1 subunit epsilon	CCT5	661		1.08508	0.342243
O15144	O15144	Actin-related protein 2/3 complex subunit 2	ARPC2	163		1.19559	0.342007
O43813	O43813	LanC-like protein 1	LANCL1	187		0.263419	0.341663
Q01844	Q01844	RNA-binding protein EWS	EWSR1	876		0.269572	0.341319
P46783;Q9NQ39	P46783;Q9NQ39	40S ribosomal protein S10;Putative 40S ribosomal protein S10-like	RPS10;RPS10P5	651		0.199325	0.34048
P49458	P49458	Signal recognition particle 9 kDa protein	SRP9	672		1.14997	0.338531
P46776	P46776	60S ribosomal protein L27a	RPL27A	645		0.298437	0.334709
P25789	P25789	Proteasome subunit alpha type-4	PSMA4	505		0.931341	0.334368
Q01105;P0DME0	Q01105	Protein SET	SET	869		0.420718	0.332466
P62750	P62750	60S ribosomal protein L23a	RPL23A	795		0.879088	0.332446
P39023	P39023	60S ribosomal protein L3	RPL3	610		0.234848	0.331212
P26583	P26583	High mobility group protein B2	HMGB2	511		0.609366	0.330211
Q96TA1	Q96TA1	Niban-like protein 1	FAM129B	1186		1.04927	0.32906
P08238;Q58FF7;Q58FG1	P08238	Heat shock protein HSP 90-beta	HSP90AB1	336		0.84169	0.328273
P24534	P24534	Elongation factor 1-beta	EEF1B2	496		0.622307	0.328035
P26639;A2RTX5	P26639	Threonine--tRNA ligase, cytoplasmic	TARS	513	+	1.84737	0.325366
P62906	P62906	60S ribosomal protein L10a	RPL10A	809		0.378735	0.325167
P49588	P49588	Alanine--tRNA ligase, cytoplasmic	AARS	674		0.666788	0.32338
P07900;Q14568;Q58FG0	P07900	Heat shock protein HSP 90-alpha	HSP90AA1	327		0.593249	0.322465
P23396	P23396	40S ribosomal protein S3	RPS3	491		0.898856	0.320479
O60739	O60739	Eukaryotic translation initiation factor 1b	EIF1B	195		0.332306	0.319825
P37802	P37802	Transgelin-2	TAGLN2	604		0.747505	0.318755
P54819	P54819	Adenylate kinase 2, mitochondrial;Adenylate kinase 2, mitochondrial, N-terminally processed	AK2	717		0.821417	0.318342
P49915	P49915	GMP synthase [glutamine-hydrolyzing]	GMPS	680		0.3655	0.318094
P21291	P21291	Cysteine and glycine-rich protein 1	CSRP1	473		0.939481	0.317956
Q99784	Q99784	Noelin	OLFM1	1200		0.145299	0.316802
P61604	P61604	10 kDa heat shock protein, mitochondrial	HSPE1	763	+	1.33402	0.316128
Q13868	Q13868	Exosome complex component RRP4	EXOSC2	956		0.206945	0.313177
P25398	P25398	40S ribosomal protein S12	RPS12	500		0.762331	0.311548
P62310	P62310	U6 snRNA-associated Sm-like protein LSm3	LSM3	785		0.428549	0.310794
P30044	P30044	Peroxiredoxin-5, mitochondrial	PRDX5	544		1.12638	0.305979
O15143	O15143	Actin-related protein 2/3 complex subunit 1B	ARPC1B	162		0.299145	0.305674
P13639	P13639	Elongation factor 2	EEF2	400	+	1.6604	0.304695
P84098	P84098	60S ribosomal protein L19	RPL19	857		0.329025	0.303959
Q9Y265	Q9Y265	RuvB-like 1	RUVBL1	1339		0.901215	0.303529
Q9NWV4	Q9NWV4	UPF0587 protein C1orf123	C1orf123	1280		0.783713	0.301185
Q15019	Q15019	Septin-2	2023-09-02	983		0.863935	0.300984
Q9Y4Y9	Q9Y4Y9	U6 snRNA-associated Sm-like protein LSm5	LSM5	1356		0.364432	0.300308
Q02543	Q02543	60S ribosomal protein L18a	RPL18A	879		0.381975	0.298929
Q9H2H8	Q9H2H8	Peptidyl-prolyl cis-trans isomerase-like 3	PPIL3	1248		0.306713	0.296662
P12004	P12004	Proliferating cell nuclear antigen	PCNA	384		0.633801	0.296219
P62851	P62851	40S ribosomal protein S25	RPS25	801		0.473199	0.295574
P22234	P22234	Multifunctional protein ADE2;Phosphoribosylaminoimidazole-succinocarboxamide synthase;Phosphoribosylaminoimidazole carboxylase	PAICS	482		0.675957	0.29509
P12268	P12268	Inosine-5-monophosphate dehydrogenase 2	IMPDH2	388		0.611417	0.294099
P32119	P32119	Peroxiredoxin-2	PRDX2	573		0.940181	0.29376
Q9Y294	Q9Y294	Histone chaperone ASF1A	ASF1A	1345		0.391616	0.291264
Q9UK76	Q9UK76	Hematological and neurological expressed 1 protein;Hematological and neurological expressed 1 protein, N-terminally processed	HN1	1320		0.513064	0.28967
P06737;P11217	P06737	Glycogen phosphorylase, liver form	PYGL	305		0.22931	0.288081
O00170	O00170	AH receptor-interacting protein	AIP	125		0.805441	0.287853
O95399	O95399	Urotensin-2	UTS2	237		0.0589899	0.285934
Q15056	Q15056	Eukaryotic translation initiation factor 4H	EIF4H	987		0.413329	0.285466
P12532;P17540	P12532	Creatine kinase U-type, mitochondrial	CKMT1A	391		0.0861631	0.284347
P15289	P15289	Arylsulfatase A;Arylsulfatase A component B;Arylsulfatase A component C	ARSA	421		0.162352	0.283746
P40121	P40121	Macrophage-capping protein	CAPG	614		0.23661	0.282931
P11586	P11586	C-1-tetrahydrofolate synthase, cytoplasmic;Methylenetetrahydrofolate dehydrogenase;Methenyltetrahydrofolate cyclohydrolase;Formyltetrahydrofolate synthetase;C-1-tetrahydrofolate synthase, cytoplasmic, N-terminally processed	MTHFD1	381		0.310721	0.281635
P00568	P00568	Adenylate kinase isoenzyme 1	AK1	257		0.369571	0.277564
P25205	P25205	DNA replication licensing factor MCM3	MCM3	498		0.685492	0.276768
P05455	P05455	Lupus La protein	SSB	295		0.956376	0.276292
O43396	O43396	Thioredoxin-like protein 1	TXNL1	176		0.552923	0.276136
Q9BQA1	Q9BQA1	Methylosome protein 50	WDR77	1207		0.320568	0.274883
P55010	P55010	Eukaryotic translation initiation factor 5	EIF5	719		1.08047	0.272923
Q08945	Q08945	FACT complex subunit SSRP1	SSRP1	906		0.339113	0.272914
Q01658	Q01658	Protein Dr1	DR1	874		0.295247	0.272738
P31153;Q00266	P31153	S-adenosylmethionine synthase isoform type-2	MAT2A	561		1.00555	0.272168
P04792	P04792	Heat shock protein beta-1	HSPB1	282		0.444266	0.27
P16152	P16152	Carbonyl reductase [NADPH] 1	CBR1	433	+	1.43287	0.269255
Q02878	Q02878	60S ribosomal protein L6	RPL6	883		0.188155	0.269204
P19338	P19338	Nucleolin	NCL	461		0.550091	0.268789
P06454	P06454	Prothymosin alpha;Prothymosin alpha, N-terminally processed;Thymosin alpha-1	PTMA	300		0.26592	0.268173
P15531	P15531	Nucleoside diphosphate kinase A	NME1	425	+	2.25236	0.267927
Q9Y266	Q9Y266	Nuclear migration protein nudC	NUDC	1340		0.451648	0.267911
Q9BQ67	Q9BQ67	Glutamate-rich WD repeat-containing protein 1	GRWD1	1206		0.607198	0.266803
Q9UJU6	Q9UJU6	Drebrin-like protein	DBNL	1318		0.217142	0.266506
O94760;O95865	O94760	N(G),N(G)-dimethylarginine dimethylaminohydrolase 1	DDAH1	230		0.466683	0.26642
P20290	P20290	Transcription factor BTF3	BTF3	464		0.396899	0.26546
P20810	P20810	Calpastatin	CAST	468		1.17961	0.265311
O96019	O96019	Actin-like protein 6A	ACTL6A	248		0.0657762	0.265013
P09429;B2RPK0	P09429	High mobility group protein B1	HMGB1	351		0.577715	0.264793
P63279	P63279	SUMO-conjugating enzyme UBC9	UBE2I	830		0.717377	0.264189
P07355;A6NMY6	P07355;A6NMY6	Annexin A2;Putative annexin A2-like protein	ANXA2;ANXA2P2	318		0.330327	0.2631
P26641	P26641	Elongation factor 1-gamma	EEF1G	514	+	1.38577	0.26295
O75533	O75533	Splicing factor 3B subunit 1	SF3B1	216		0.496386	0.262583
P06744;Q8N196	P06744	Glucose-6-phosphate isomerase	GPI	306		0.34199	0.261031
Q712K3	Q712K3	Ubiquitin-conjugating enzyme E2 R2	UBE2R2	1079		0.231162	0.260985
P13797;P13796	P13797	Plastin-3	PLS3	403		1.28125	0.260937
Q16555	Q16555	Dihydropyrimidinase-related protein 2	DPYSL2	1024		0.219949	0.260619
O14737	O14737	Programmed cell death protein 5	PDCD5	148		0.44209	0.25983
P49720	P49720	Proteasome subunit beta type-3	PSMB3	676		0.386518	0.259211
Q99798	Q99798	Aconitate hydratase, mitochondrial	ACO2	1201		0.280153	0.258952
Q13442	Q13442	28 kDa heat- and acid-stable phosphoprotein	PDAP1	940		0.65113	0.258371
P62913	P62913	60S ribosomal protein L11	RPL11	811		0.44918	0.258307
P62191	P62191	26S protease regulatory subunit 4	PSMC1	774		0.211071	0.256522
Q9UHD1	Q9UHD1	Cysteine and histidine-rich domain-containing protein 1	CHORDC1	1308		0.408157	0.255838
O00154	O00154	Cytosolic acyl coenzyme A thioester hydrolase	ACOT7	123		0.368301	0.255589
P61158;Q9P1U1;Q9C0K3	P61158	Actin-related protein 3	ACTR3	752		0.591555	0.254859
P62854	P62854	40S ribosomal protein S26	RPS26	802		0.560786	0.253943
Q9BWS9	Q9BWS9	Chitinase domain-containing protein 1	CHID1	1223		0.10398	0.253408
P30566	P30566	Adenylosuccinate lyase	ADSL	555		1.22043	0.251844
P46778	P46778	60S ribosomal protein L21	RPL21	647		0.0792519	0.251056
Q8NC69	Q8NC69	BTB/POZ domain-containing protein KCTD6	KCTD6	1118		0.107169	0.250794
O14818;Q8TAA3	O14818	Proteasome subunit alpha type-7	PSMA7	153		0.833552	0.250608
Q9NTK5	Q9NTK5	Obg-like ATPase 1	OLA1	1278		0.789073	0.249304
P00441	P00441	Superoxide dismutase [Cu-Zn]	SOD1	252		0.972293	0.249296
P11940;Q9H361;Q4VXU2;Q96DU9	P11940	Polyadenylate-binding protein 1	PABPC1	383		0.510766	0.248421
P34932	P34932	Heat shock 70 kDa protein 4	HSPA4	581	+	1.97843	0.246477
P14550	P14550	Alcohol dehydrogenase [NADP(+)]	AKR1A1	411		0.923303	0.243642
Q01469;A8MUU1	Q01469	Fatty acid-binding protein, epidermal	FABP5	871		0.618432	0.243224
P30041	P30041	Peroxiredoxin-6	PRDX6	542		1.21259	0.242054
P0DP25;P0DP24;P0DP23;P27482	P0DP25;P0DP24;P0DP23			364		0.288215	0.241809
Q05639	Q05639	Elongation factor 1-alpha 2	EEF1A2	891		0.394002	0.239874
Q02790	Q02790	Peptidyl-prolyl cis-trans isomerase FKBP4;Peptidyl-prolyl cis-trans isomerase FKBP4, N-terminally processed	FKBP4	880		1.19991	0.238999
Q01813	Q01813	ATP-dependent 6-phosphofructokinase, platelet type	PFKP	875		0.509437	0.238963
P36952	P36952	Serpin B5	SERPINB5	602		0.546859	0.23801
P22102	P22102	Trifunctional purine biosynthetic protein adenosine-3;Phosphoribosylamine--glycine ligase;Phosphoribosylformylglycinamidine cyclo-ligase;Phosphoribosylglycinamide formyltransferase	GART	481		0.594422	0.23667
Q92945	Q92945	Far upstream element-binding protein 2	KHSRP	1147		0.175008	0.236596
O75340	O75340	Programmed cell death protein 6	PDCD6	205		1.02617	0.236402
P47813;O14602	P47813;O14602	Eukaryotic translation initiation factor 1A, X-chromosomal;Eukaryotic translation initiation factor 1A, Y-chromosomal	EIF1AX;EIF1AY	146		0.377166	0.236263
P17174	P17174	Aspartate aminotransferase, cytoplasmic	GOT1	445		0.643528	0.235554
O00231	O00231	26S proteasome non-ATPase regulatory subunit 11	PSMD11	126		0.680524	0.235205
P30086	P30086	Phosphatidylethanolamine-binding protein 1;Hippocampal cholinergic neurostimulating peptide	PEBP1	549		0.566074	0.229647
Q9NP97	Q9NP97	Dynein light chain roadblock-type 1	DYNLRB1	1267		0.31444	0.229312
P15311	P15311	Ezrin	EZR	423		0.666703	0.2293
Q92820	Q92820	Gamma-glutamyl hydrolase	GGH	1145		0.132274	0.228906
P09211	P09211	Glutathione S-transferase P	GSTP1	347		0.678386	0.228778
Q6PKG0	Q6PKG0	La-related protein 1	LARP1	1065		0.0908391	0.227883
P58546	P58546	Myotrophin	MTPN	735		0.566886	0.225469
Q9UI30	Q9UI30	Multifunctional methyltransferase subunit TRM112-like protein	TRMT112	1315		0.0642355	0.224869
P25787	P25787	Proteasome subunit alpha type-2	PSMA2	503		0.274653	0.224558
P62241	P62241	40S ribosomal protein S8	RPS8	776		0.504847	0.22385
Q07955	Q07955	Serine/arginine-rich splicing factor 1	SRSF1	900		0.297379	0.223756
P50990	P50990	T-complex protein 1 subunit theta	CCT8	687		0.490119	0.223581
Q9NQW7	Q9NQW7	Xaa-Pro aminopeptidase 1	XPNPEP1	1272		0.208027	0.223345
O43447	O43447	Peptidyl-prolyl cis-trans isomerase H	PPIH	178		1.08728	0.22294
O43776	O43776	Asparagine--tRNA ligase, cytoplasmic	NARS	185		0.838064	0.222286
P13010	P13010	X-ray repair cross-complementing protein 5	XRCC5	394		0.323838	0.222151
P61088;Q5JXB2	P61088;Q5JXB2	Ubiquitin-conjugating enzyme E2 N;Putative ubiquitin-conjugating enzyme E2 N-like	UBE2N;UBE2NL	751		0.319591	0.220307
P62249	P62249	40S ribosomal protein S16	RPS16	778		0.482341	0.218704
Q6IBS0	Q6IBS0	Twinfilin-2	TWF2	1060		0.830125	0.218281
Q01995	Q01995	Transgelin	TAGLN	877		0.449048	0.217904
P21399	P21399	Cytoplasmic aconitate hydratase	ACO1	476		0.561616	0.217701
O75223	O75223	Gamma-glutamylcyclotransferase	GGCT	204		0.589288	0.217607
P00491	P00491	Purine nucleoside phosphorylase	PNP	254		1.00475	0.216684
P52565	P52565	Rho GDP-dissociation inhibitor 1	ARHGDIA	698		0.418228	0.216675
O75436	O75436	Vacuolar protein sorting-associated protein 26A	VPS26A	213		0.415165	0.216483
P68366	P68366	Tubulin alpha-4A chain	TUBA4A	839		0.613361	0.216298
P69905	P69905	Hemoglobin subunit alpha	HBA1	844		0.244008	0.214883
P17655	P17655	Calpain-2 catalytic subunit	CAPN2	447		0.30086	0.214864
Q14974	Q14974	Importin subunit beta-1	KPNB1	981		0.23622	0.212013
P49368	P49368	T-complex protein 1 subunit gamma	CCT3	669		0.731308	0.211882
P54727	P54727	UV excision repair protein RAD23 homolog B	RAD23B	716		0.345696	0.208615
O00764	O00764	Pyridoxal kinase	PDXK	144		0.972312	0.207425
P62424	P62424	60S ribosomal protein L7a	RPL7A	790		0.252481	0.207416
O14980	O14980	Exportin-1	XPO1	157		0.338937	0.205307
Q16543	Q16543	Hsp90 co-chaperone Cdc37;Hsp90 co-chaperone Cdc37, N-terminally processed	CDC37	1023		0.50954	0.205285
P42330;P17516	P42330	Aldo-keto reductase family 1 member C3	AKR1C3	626		0.393564	0.205153
P47756	P47756	F-actin-capping protein subunit beta	CAPZB	655	+	1.65988	0.202997
P60842	P60842	Eukaryotic initiation factor 4A-I	EIF4A1	741		0.335321	0.202718
Q99873	Q99873	Protein arginine N-methyltransferase 1	PRMT1	1203		0.862826	0.202585
Q9H4A4	Q9H4A4	Aminopeptidase B	RNPEP	1251		0.2647	0.200743
P22314	P22314	Ubiquitin-like modifier-activating enzyme 1	UBA1	483		1.20264	0.20031
P13489	P13489	Ribonuclease inhibitor	RNH1	396		0.379824	0.199895
P04439;P01893	P04439;P01893	HLA class I histocompatibility antigen, A-3 alpha chain;Putative HLA class I histocompatibility antigen, alpha chain H	HLA-A;HLA-H	281		0.282693	0.199826
P11766	P11766	Alcohol dehydrogenase class-3	ADH5	382		0.650554	0.198901
P09622	P09622	Dihydrolipoyl dehydrogenase, mitochondrial	DLD	353		0.450536	0.198504
Q9UKK9	Q9UKK9	ADP-sugar pyrophosphatase	NUDT5	1321		0.456622	0.196332
P14618;P30613	P14618	Pyruvate kinase PKM	PKM	412		0.834034	0.196156
P12277	P12277	Creatine kinase B-type	CKB	390		0.318883	0.195403
Q86UP2	Q86UP2	Kinectin	KTN1	1096		0.360167	0.194843
Q12792	Q12792	Twinfilin-1	TWF1	911		0.285958	0.194318
P07737	P07737	Profilin-1	PFN1	323		0.526094	0.193746
A6NDG6	A6NDG6	Phosphoglycolate phosphatase	PGP	2		0.468562	0.193663
P30520;Q8N142	P30520	Adenylosuccinate synthetase isozyme 2	ADSS	553		0.494688	0.192714
Q07020	Q07020	60S ribosomal protein L18	RPL18	898		0.28806	0.191051
Q9H074	Q9H074	Polyadenylate-binding protein-interacting protein 1	PAIP1	1240		0.387891	0.190551
P04406;O14556	P04406	Glyceraldehyde-3-phosphate dehydrogenase	GAPDH	280		0.639088	0.19036
P16402	P16402	Histone H1.3	HIST1H1D	436		0.0851568	0.189381
P04075	P04075	Fructose-bisphosphate aldolase A	ALDOA	275		1.22501	0.187738
P31946	P31946	14-3-3 protein beta/alpha;14-3-3 protein beta/alpha, N-terminally processed	YWHAB	568		0.517643	0.187711
P61769	P61769	Beta-2-microglobulin;Beta-2-microglobulin form pI 5.3	B2M	766		0.211865	0.18569
P55072	P55072	Transitional endoplasmic reticulum ATPase	VCP	721		0.409414	0.185563
O00584	O00584	Ribonuclease T2	RNASET2	140		0.10016	0.184583
P08865	P08865	40S ribosomal protein SA	RPSA	344		0.405509	0.184413
P06748	P06748	Nucleophosmin	NPM1	307		0.105249	0.18417
P16401	P16401	Histone H1.5	HIST1H1B	435		0.133788	0.183935
P05161	P05161	Ubiquitin-like protein ISG15	ISG15	290		0.399337	0.183325
Q13620;Q13619	Q13620;Q13619	Cullin-4B;Cullin-4A	CUL4B;CUL4A	950		0.210647	0.183017
Q9NRX4	Q9NRX4	14 kDa phosphohistidine phosphatase	PHPT1	1275		0.51674	0.181597
P31948	P31948	Stress-induced-phosphoprotein 1	STIP1	570		0.688254	0.179577
P26885	P26885	Peptidyl-prolyl cis-trans isomerase FKBP2	FKBP2	515		0.197316	0.177421
Q9P258	Q9P258	Protein RCC2	RCC2	1293		0.866637	0.177335
P07910;O60812;B7ZW38;B2RXH8;P0DMR1	P07910;O60812;B7ZW38;B2RXH8;P0DMR1	Heterogeneous nuclear ribonucleoproteins C1/C2;Heterogeneous nuclear ribonucleoprotein C-like 1;Heterogeneous nuclear ribonucleoprotein C-like 3;Heterogeneous nuclear ribonucleoprotein C-like 2;Heterogeneous nuclear ribonucleoprotein C-like 4	HNRNPC;HNRNPCL1;HNRNPCL3;HNRNPCL2;HNRNPCL4	328		0.355801	0.177099
P06280	P06280	Alpha-galactosidase A	GLA	298		0.413024	0.177047
P52209	P52209	6-phosphogluconate dehydrogenase, decarboxylating	PGD	694		1.11469	0.175485
P35754	P35754	Glutaredoxin-1	GLRX	596		0.40646	0.174913
P67775;P62714	P67775;P62714	Serine/threonine-protein phosphatase 2A catalytic subunit alpha isoform;Serine/threonine-protein phosphatase 2A catalytic subunit beta isoform	PPP2CA;PPP2CB	832		0.349303	0.174191
P08243	P08243	Asparagine synthetase [glutamine-hydrolyzing]	ASNS	337		0.485108	0.174084
P06753	P06753	Tropomyosin alpha-3 chain	TPM3	308		0.480708	0.17303
P54577	P54577	Tyrosine--tRNA ligase, cytoplasmic;Tyrosine--tRNA ligase, cytoplasmic, N-terminally processed	YARS	712		0.465335	0.172759
Q14697	Q14697	Neutral alpha-glucosidase AB	GANAB	977		0.193151	0.172637
P62899	P62899	60S ribosomal protein L31	RPL31	808		0.183589	0.171516
Q15393	Q15393	Splicing factor 3B subunit 3	SF3B3	1004		0.242392	0.169471
Q16401	Q16401	26S proteasome non-ATPase regulatory subunit 5	PSMD5	1021		0.116395	0.169336
P53004	P53004	Biliverdin reductase A	BLVRA	705		0.133563	0.168309
P06733	P06733	Alpha-enolase	ENO1	304		1.26448	0.167409
Q86VP6	Q86VP6	Cullin-associated NEDD8-dissociated protein 1	CAND1	1099		0.278714	0.166526
Q15102	Q15102	Platelet-activating factor acetylhydrolase IB subunit gamma	PAFAH1B3	989		0.330392	0.166465
Q13867	Q13867	Bleomycin hydrolase	BLMH	955		0.211548	0.16553
P52597	P52597	Heterogeneous nuclear ribonucleoprotein F;Heterogeneous nuclear ribonucleoprotein F, N-terminally processed	HNRNPF	699		0.0774554	0.165439
P55060	P55060	Exportin-2	CSE1L	720		0.178241	0.165392
P50991	P50991	T-complex protein 1 subunit delta	CCT4	688		0.444625	0.164646
Q7LFX5	Q7LFX5	Carbohydrate sulfotransferase 15	CHST15	1087		0.182551	0.163493
Q6EMK4	Q6EMK4	Vasorin	VASN	1059		0.26701	0.162275
O43707;Q9H254	O43707	Alpha-actinin-4	ACTN4	184		0.983496	0.159642
P10809	P10809	60 kDa heat shock protein, mitochondrial	HSPD1	373		0.190327	0.158752
P46459	P46459	Vesicle-fusing ATPase	NSF	644		0.155076	0.158741
Q99574	Q99574	Neuroserpin	SERPINI1	1193		0.36644	0.157984
Q9Y3F4	Q9Y3F4	Serine-threonine kinase receptor-associated protein	STRAP	1354		0.950373	0.156927
P61204;P84077;P84085;P18085	P61204;P84077;P84085;P18085	ADP-ribosylation factor 3;ADP-ribosylation factor 1;ADP-ribosylation factor 5;ADP-ribosylation factor 4	ARF3;ARF1;ARF5;ARF4	755		0.099641	0.154727
P15880	P15880	40S ribosomal protein S2	RPS2	428		0.141354	0.154453
Q9Y5L4	Q9Y5L4	Mitochondrial import inner membrane translocase subunit Tim13	TIMM13	1359		0.246969	0.154137
P83731	P83731	60S ribosomal protein L24	RPL24	853		0.128759	0.153332
Q9Y262	Q9Y262	Eukaryotic translation initiation factor 3 subunit L	EIF3L	1338		0.187487	0.152854
P28062	P28062	Proteasome subunit beta type-8	PSMB8	524		0.0627974	0.152277
O76003	O76003	Glutaredoxin-3	GLRX3	225		0.258154	0.151721
P40227;Q92526	P40227	T-complex protein 1 subunit zeta	CCT6A	615		0.627323	0.14948
P60953	P60953	Cell division control protein 42 homolog	CDC42	745		0.0430274	0.148504
P09960	P09960	Leukotriene A-4 hydrolase	LTA4H	357		0.777921	0.148197
P12081;P49590	P12081	Histidine--tRNA ligase, cytoplasmic	HARS	385		0.501142	0.146601
Q16658	Q16658	Fascin	FSCN1	1028		0.804611	0.146175
P38646	P38646	Stress-70 protein, mitochondrial	HSPA9	608		0.168236	0.145154
P20618	P20618	Proteasome subunit beta type-1	PSMB1	466		0.413175	0.144841
P13521	P13521	Secretogranin-2;Secretoneurin;Manserin	SCG2	398		0.078025	0.144259
P26373	P26373	60S ribosomal protein L13	RPL13	509		0.127887	0.143277
Q05682	Q05682	Caldesmon	CALD1	892		0.321653	0.142961
O95433	O95433	Activator of 90 kDa heat shock protein ATPase homolog 1	AHSA1	238		0.585355	0.142864
P30050	P30050	60S ribosomal protein L12	RPL12	547		0.159764	0.142575
P55327	P55327	Tumor protein D52	TPD52	726		0.247958	0.141819
P49411	P49411	Elongation factor Tu, mitochondrial	TUFM	670		0.0868367	0.141772
O75368	O75368	SH3 domain-binding glutamic acid-rich-like protein	SH3BGRL	210		0.406597	0.141265
Q9UQ80	Q9UQ80	Proliferation-associated protein 2G4	PA2G4	1333	+	1.33696	0.14115
P61289	P61289	Proteasome activator complex subunit 3	PSME3	758		0.320736	0.141012
P60900	P60900	Proteasome subunit alpha type-6	PSMA6	744		0.415978	0.140147
P49736	P49736	DNA replication licensing factor MCM2	MCM2	678		0.220194	0.139304
Q9Y2B0	Q9Y2B0	Protein canopy homolog 2	CNPY2	1346		0.393046	0.138261
P42771;P42772	P42771	Cyclin-dependent kinase inhibitor 2A	CDKN2A	630		0.249717	0.136744
Q14247	Q14247	Src substrate cortactin	CTTN	972		0.114697	0.135993
P04083	P04083	Annexin A1	ANXA1	277		0.169539	0.135134
P28066	P28066	Proteasome subunit alpha type-5	PSMA5	525		0.290429	0.134976
O00571;O15523	O00571;O15523	ATP-dependent RNA helicase DDX3X;ATP-dependent RNA helicase DDX3Y	DDX3X;DDX3Y	139		0.232404	0.134095
P31939	P31939	Bifunctional purine biosynthesis protein PURH;Phosphoribosylaminoimidazolecarboxamide formyltransferase;IMP cyclohydrolase	ATIC	565		1.11035	0.133818
P13798	P13798	Acylamino-acid-releasing enzyme	APEH	404		0.320433	0.133153
O95994	O95994	Anterior gradient protein 2 homolog	AGR2	247		0.0664282	0.132552
P16083	P16083	Ribosyldihydronicotinamide dehydrogenase [quinone]	NQO2	431		0.627572	0.131981
P14735	P14735	Insulin-degrading enzyme	IDE	414		1.28367	0.131084
Q12906	Q12906	Interleukin enhancer-binding factor 3	ILF3	918		0.286769	0.129927
P62753	P62753	40S ribosomal protein S6	RPS6	796		0.136688	0.12992
P63173	P63173	60S ribosomal protein L38	RPL38	824		0.278621	0.129331
P11413	P11413	Glucose-6-phosphate 1-dehydrogenase	G6PD	380		0.782521	0.129213
Q00577	Q00577	Transcriptional activator protein Pur-alpha	PURA	863		0.137193	0.129181
P26368	P26368	Splicing factor U2AF 65 kDa subunit	U2AF2	508		0.298811	0.128695
P35052	P35052	Glypican-1;Secreted glypican-1	GPC1	582		0.108294	0.128232
P60660;P14649	P60660	Myosin light polypeptide 6	MYL6	738		0.19052	0.126766
Q92973	Q92973	Transportin-1	TNPO1	1148		0.185209	0.125973
P23528	P23528	Cofilin-1	CFL1	493		0.306305	0.124731
P05198	P05198	Eukaryotic translation initiation factor 2 subunit 1	EIF2S1	291		0.51599	0.124459
Q00610;P53675	Q00610	Clathrin heavy chain 1	CLTC	864		0.13881	0.123482
P31327	P31327	Carbamoyl-phosphate synthase [ammonia], mitochondrial	CPS1	562		0.954376	0.122872
P05387	P05387	60S acidic ribosomal protein P2	RPLP2	293		0.132441	0.121403
Q9H910	Q9H910	Hematological and neurological expressed 1-like protein	HN1L	1257		0.118839	0.120676
P61586;P08134;P62745	P61586;P08134;P62745	Transforming protein RhoA;Rho-related GTP-binding protein RhoC;Rho-related GTP-binding protein RhoB	RHOA;RHOC;RHOB	333		0.168553	0.119296
P45877	P45877	Peptidyl-prolyl cis-trans isomerase C	PPIC	638		0.255916	0.119006
Q13263	Q13263	Transcription intermediary factor 1-beta	TRIM28	930		0.454746	0.118996
P18669;P15259;Q8N0Y7	P18669	Phosphoglycerate mutase 1	PGAM1	458		0.621488	0.118876
P16870	P16870	Carboxypeptidase E	CPE	439		0.0649457	0.118841
P68363;A6NHL2;Q9H853	P68363	Tubulin alpha-1B chain	TUBA1B	838		0.0608899	0.117575
P49189	P49189	4-trimethylaminobutyraldehyde dehydrogenase	ALDH9A1	665		0.446935	0.117343
P54578	P54578	Ubiquitin carboxyl-terminal hydrolase 14	USP14	713		0.253021	0.116751
P27695	P27695	DNA-(apurinic or apyrimidinic site) lyase;DNA-(apurinic or apyrimidinic site) lyase, mitochondrial	APEX1	519		0.405782	0.116528
P43490	P43490	Nicotinamide phosphoribosyltransferase	NAMPT	637		0.43293	0.116402
Q9HC38	Q9HC38	Glyoxalase domain-containing protein 4	GLOD4	1261		0.870044	0.116074
Q9Y696	Q9Y696	Chloride intracellular channel protein 4	CLIC4	1362		0.345809	0.115768
P46779	P46779	60S ribosomal protein L28	RPL28	648		0.159616	0.114964
Q14103	Q14103	Heterogeneous nuclear ribonucleoprotein D0	HNRNPD	962		0.444401	0.114564
Q12904	Q12904	Aminoacyl tRNA synthase complex-interacting multifunctional protein 1;Endothelial monocyte-activating polypeptide 2	AIMP1	916		0.127427	0.113779
Q8NCY6	Q8NCY6	Myb/SANT-like DNA-binding domain-containing protein 4	MSANTD4	1123		0.0291216	0.113658
Q8WUM4	Q8WUM4	Programmed cell death 6-interacting protein	PDCD6IP	1131		0.495237	0.111496
Q8NBS9	Q8NBS9	Thioredoxin domain-containing protein 5	TXNDC5	1116		0.117346	0.11102
P14866	P14866	Heterogeneous nuclear ribonucleoprotein L	HNRNPL	415		0.0928908	0.110237
O00410;O60518	O00410	Importin-5	IPO5	132		0.20335	0.109421
P14625;Q58FF3	P14625	Endoplasmin	HSP90B1	413		0.105972	0.109293
P52788	P52788	Spermine synthase	SMS	700		0.213418	0.107627
Q9Y547	Q9Y547	Intraflagellar transport protein 25 homolog	HSPB11	1357		0.660427	0.107592
P99999;CON__P62894	P99999	Cytochrome c	CYCS	862		0.140561	0.107158
Q9NY33	Q9NY33	Dipeptidyl peptidase 3	DPP3	1283		0.203254	0.104041
P49721	P49721	Proteasome subunit beta type-2	PSMB2	677		0.163617	0.102787
P12956	P12956	X-ray repair cross-complementing protein 6	XRCC6	393		0.128232	0.101096
P33991	P33991	DNA replication licensing factor MCM4	MCM4	578		0.793999	0.100238
P22061	P22061	Protein-L-isoaspartate(D-aspartate) O-methyltransferase	PCMT1	480		0.122883	0.099596
P50897	P50897	Palmitoyl-protein thioesterase 1	PPT1	685		0.340294	0.0990709
P60981	P60981	Destrin	DSTN	746		0.143571	0.0984497
P68104;Q5VTE0	P68104;Q5VTE0	Elongation factor 1-alpha 1;Putative elongation factor 1-alpha-like 3	EEF1A1;EEF1A1P5	837		0.656362	0.0980994
P27816	P27816	Microtubule-associated protein 4	MAP4	522		0.158569	0.0976295
Q9Y281	Q9Y281	Cofilin-2	CFL2	1342		0.157144	0.0971317
Q9Y3A5	Q9Y3A5	Ribosome maturation protein SBDS	SBDS	1352		0.201479	0.0963326
P01137	P01137	Transforming growth factor beta-1;Latency-associated peptide	TGFB1	265		0.0347985	0.0959066
P46926	P46926	Glucosamine-6-phosphate isomerase 1	GNPDA1	652		0.27924	0.0956802
P16035	P16035	Metalloproteinase inhibitor 2	TIMP2	429		0.174903	0.0945899
Q02818	Q02818	Nucleobindin-1	NUCB1	882		0.641118	0.0940673
P05386	P05386	60S acidic ribosomal protein P1	RPLP1	292		0.0638865	0.093921
P61758	P61758	Prefoldin subunit 3	VBP1	764		0.148226	0.0922877
P61086	P61086	Ubiquitin-conjugating enzyme E2 K	UBE2K	750		0.0744205	0.0922235
P52292	P52292	Importin subunit alpha-1	KPNA2	696		0.070535	0.090723
O75083	O75083	WD repeat-containing protein 1	WDR1	203		0.264568	0.0904897
P46777	P46777	60S ribosomal protein L5	RPL5	646		0.0708437	0.088775
P31947	P31947	14-3-3 protein sigma	SFN	569		0.0850292	0.0874659
P63244	P63244	Guanine nucleotide-binding protein subunit beta-2-like 1;Guanine nucleotide-binding protein subunit beta-2-like 1, N-terminally processed	GNB2L1	828		0.277279	0.086717
P41252	P41252	Isoleucine--tRNA ligase, cytoplasmic	IARS	622		0.133201	0.0858606
P39687;O43423;O95626	P39687	Acidic leucine-rich nuclear phosphoprotein 32 family member A	ANP32A	612		0.203635	0.0853577
O75369	O75369	Filamin-B	FLNB	211		0.367707	0.0839183
Q92688	Q92688	Acidic leucine-rich nuclear phosphoprotein 32 family member B	ANP32B	1141		0.189255	0.0831916
Q9BYT8	Q9BYT8	Neurolysin, mitochondrial	NLN	1230		0.218504	0.0818501
P27797	P27797	Calreticulin	CALR	521		0.10998	0.0816282
P28070	P28070	Proteasome subunit beta type-4	PSMB4	526		0.151659	0.0789178
P10599	P10599	Thioredoxin	TXN	368		0.125883	0.0776647
O75822	O75822	Eukaryotic translation initiation factor 3 subunit J	EIF3J	221		0.0611481	0.0775032
P61764	P61764	Syntaxin-binding protein 1	STXBP1	765		0.0454798	0.0762444
Q9BX68	Q9BX68	Histidine triad nucleotide-binding protein 2, mitochondrial	HINT2	1224		0.153521	0.075964
P80303	P80303	Nucleobindin-2;Nesfatin-1	NUCB2	848		0.123353	0.0758286
P63000;P60763	P63000;P60763	Ras-related C3 botulinum toxin substrate 1;Ras-related C3 botulinum toxin substrate 3	RAC1;RAC3	740		0.145331	0.0751584
P63208	P63208	S-phase kinase-associated protein 1	SKP1	825		0.42445	0.0751057
P51149	P51149	Ras-related protein Rab-7a	RAB7A	689		0.052132	0.0747662
O43809	O43809	Cleavage and polyadenylation specificity factor subunit 5	NUDT21	186		0.110371	0.0744158
P0DMV8;P0DMV9	P0DMV8;P0DMV9	Heat shock 70 kDa protein 1A;Heat shock 70 kDa protein 1B	HSPA1A;HSPA1B	361		0.393827	0.0733356
P29144	P29144	Tripeptidyl-peptidase 2	TPP2	535		0.143953	0.0731468
P28074	P28074	Proteasome subunit beta type-5	PSMB5	528		0.116528	0.0728181
P55145	P55145	Mesencephalic astrocyte-derived neurotrophic factor	MANF	723		0.137006	0.0716565
P84090	P84090	Enhancer of rudimentary homolog	ERH	856		0.134339	0.0698223
O15145	O15145	Actin-related protein 2/3 complex subunit 3	ARPC3	164		0.151392	0.0697613
Q13185;P45973	Q13185	Chromobox protein homolog 3	CBX3	926		0.128863	0.0680993
P16949	P16949	Stathmin	STMN1	440		0.0972662	0.0676422
P78371	P78371	T-complex protein 1 subunit beta	CCT2	845		0.102453	0.0668983
P28072	P28072	Proteasome subunit beta type-6	PSMB6	527		0.106866	0.0664031
P00492	P00492	Hypoxanthine-guanine phosphoribosyltransferase	HPRT1	255		0.193682	0.064518
P67936	P67936	Tropomyosin alpha-4 chain	TPM4	834		0.266716	0.0633329
P26038	P26038	Moesin	MSN	507		0.233727	0.0627537
P09493	P09493	Tropomyosin alpha-1 chain	TPM1	352		0.0963323	0.0627092
P00966	P00966	Argininosuccinate synthase	ASS1	260		0.107469	0.0621471
Q14126	Q14126	Desmoglein-2	DSG2	964		0.109805	0.0616055
P27708	P27708	CAD protein;Glutamine-dependent carbamoyl-phosphate synthase;Aspartate carbamoyltransferase;Dihydroorotase	CAD	520		0.109325	0.0612005
P17987	P17987	T-complex protein 1 subunit alpha	TCP1	452		0.171485	0.0610981
Q16643	Q16643	Drebrin	DBN1	1026		0.0387891	0.0610669
P46940	P46940	Ras GTPase-activating-like protein IQGAP1	IQGAP1	653		0.117649	0.060489
Q09666	Q09666	Neuroblast differentiation-associated protein AHNAK	AHNAK	908		0.0995704	0.0600173
P63241;Q6IS14;Q9GZV4	P63241;Q6IS14	Eukaryotic translation initiation factor 5A-1;Eukaryotic translation initiation factor 5A-1-like	EIF5A;EIF5AL1	827		0.084788	0.0600103
P28482	P28482	Mitogen-activated protein kinase 1	MAPK1	531		0.0212097	0.0594565
P21333	P21333	Filamin-A	FLNA	474		0.180213	0.0593357
Q13838;O00148	Q13838	Spliceosome RNA helicase DDX39B	DDX39B	954		0.147953	0.0584297
P12109	P12109	Collagen alpha-1(VI) chain	COL6A1	386		0.0881211	0.0575574
P00390	P00390	Glutathione reductase, mitochondrial	GSR	251		0.169209	0.0574665
Q13526	Q13526	Peptidyl-prolyl cis-trans isomerase NIMA-interacting 1	PIN1	946		0.384262	0.0563488
P35579;P35749	P35579	Myosin-9	MYH9	591		0.0615383	0.0561765
P34897	P34897	Serine hydroxymethyltransferase, mitochondrial	SHMT2	580		0.0325805	0.0545998
Q9H173	Q9H173	Nucleotide exchange factor SIL1	SIL1	1245		0.0417087	0.0515709
Q15459	Q15459	Splicing factor 3A subunit 1	SF3A1	1009		0.0586087	0.0515582
Q96AE4	Q96AE4	Far upstream element-binding protein 1	FUBP1	1154		0.0775491	0.0514921
Q07021	Q07021	Complement component 1 Q subcomponent-binding protein, mitochondrial	C1QBP	899		0.0719358	0.0493571
P21266	P21266	Glutathione S-transferase Mu 3	GSTM3	471		0.0840588	0.0461604
P19105;O14950;P24844	P19105;O14950	Myosin regulatory light chain 12A;Myosin regulatory light chain 12B	MYL12A;MYL12B	155		0.0407578	0.0451171
P13804	P13804	Electron transfer flavoprotein subunit alpha, mitochondrial	ETFA	405		0.0265597	0.0439816
P40925	P40925	Malate dehydrogenase, cytoplasmic	MDH1	617		0.123329	0.0427322
P63104	P63104	14-3-3 protein zeta/delta	YWHAZ	821		0.0873462	0.0417569
Q58FF8	Q58FF8	Putative heat shock protein HSP 90-beta 2	HSP90AB2P	1046		0.0285897	0.0387917
Q99497	Q99497	Protein deglycase DJ-1	PARK7	1190		0.176825	0.0378704
P55809	P55809	Succinyl-CoA:3-ketoacid coenzyme A transferase 1, mitochondrial	OXCT1	730		0.0783964	0.0363331
Q9BY44	Q9BY44	Eukaryotic translation initiation factor 2A;Eukaryotic translation initiation factor 2A, N-terminally processed	EIF2A	1228		0.0421922	0.0353591
P25788	P25788	Proteasome subunit alpha type-3	PSMA3	504		0.0623361	0.0352465
P67809;Q9Y2T7	P67809	Nuclease-sensitive element-binding protein 1	YBX1	833		0.0423022	0.0339851
Q13561	Q13561	Dynactin subunit 2	DCTN2	948		0.0386527	0.0323601
P25786	P25786	Proteasome subunit alpha type-1	PSMA1	502		0.032956	0.0314592
Q7Z3V4	Q7Z3V4	Ubiquitin-protein ligase E3B	UBE3B	1091		0.0238221	0.0313988
Q8NCW5	Q8NCW5	NAD(P)H-hydrate epimerase	APOA1BP	1121		0.0548148	0.0307115
Q9BQE3	Q9BQE3	Tubulin alpha-1C chain	TUBA1C	1208		0.00726119	0.0283229
Q13813	Q13813	Spectrin alpha chain, non-erythrocytic 1	SPTAN1	953		0.0568589	0.0273819
P60174	P60174	Triosephosphate isomerase	TPI1	737		0.041156	0.0273609
P41091;Q2VIR3	P41091;Q2VIR3	Eukaryotic translation initiation factor 2 subunit 3;Putative eukaryotic translation initiation factor 2 subunit 3-like protein	EIF2S3;EIF2S3L	619		0.0773788	0.0261936
Q9BRF8	Q9BRF8	Serine/threonine-protein phosphatase CPPED1	CPPED1	1210		0.019276	0.0252266
P13929	P13929	Beta-enolase	ENO3	406		0.0425302	0.0251319
P54136	P54136	Arginine--tRNA ligase, cytoplasmic	RARS	711		0.0304934	0.024751
P62258	P62258	14-3-3 protein epsilon	YWHAE	779		0.0499654	0.0239582
Q9UMS4	Q9UMS4	Pre-mRNA-processing factor 19	PRPF19	1325		0.0135734	0.021574
P18077	P18077	60S ribosomal protein L35a	RPL35A	454		0.0214093	0.0209332
P61960	P61960	Ubiquitin-fold modifier 1	UFM1	768		0.0217686	0.0207958
P13667	P13667	Protein disulfide-isomerase A4	PDIA4	401		0.0210817	0.0201416
Q7Z406	Q7Z406	Myosin-14	MYH14	1092		0.0128983	0.0172081
P23381	P23381	Tryptophan--tRNA ligase, cytoplasmic;T1-TrpRS;T2-TrpRS	WARS	490		0.0166336	0.0137164
P43243	P43243	Matrin-3	MATR3	634		0.0121572	0.0135434
Q14166	Q14166	Tubulin--tyrosine ligase-like protein 12	TTLL12	966		0.0106022	0.0125586
P62937;Q9Y536;F5H284;P0DN37;P0DN26;A0A0B4J2A2;A0A075B767;A0A075B759	P62937	Peptidyl-prolyl cis-trans isomerase A;Peptidyl-prolyl cis-trans isomerase A, N-terminally processed	PPIA	813		0.0383089	0.0112807
P07711	P07711	Cathepsin L1;Cathepsin L1 heavy chain;Cathepsin L1 light chain	CTSL	322		0.0130554	0.0112311
Q96QK1	Q96QK1	Vacuolar protein sorting-associated protein 35	VPS35	1182		0.00663137	0.0108833
Q16363	Q16363	Laminin subunit alpha-4	LAMA4	1020		0.0261919	0.0108738
Q12905	Q12905	Interleukin enhancer-binding factor 2	ILF2	917		0.0172019	0.00973956
Q969Q0;P83881	Q969Q0;P83881	60S ribosomal protein L36a-like;60S ribosomal protein L36a	RPL36AL;RPL36A	854		0.0116634	0.00963338
P40429;Q6NVV1	P40429;Q6NVV1	60S ribosomal protein L13a;Putative 60S ribosomal protein L13a protein RPL13AP3	RPL13A;RPL13AP3	616		0.00641606	0.00795046
P68402	P68402	Platelet-activating factor acetylhydrolase IB subunit beta	PAFAH1B2	842		0.00238708	0.0063413
P59998	P59998	Actin-related protein 2/3 complex subunit 4	ARPC4	736		0.0138503	0.00594393
Q53GS9	Q53GS9	U4/U6.U5 tri-snRNP-associated protein 2	USP39	1041		0.00304034	0.00589752
Q9BRA2	Q9BRA2	Thioredoxin domain-containing protein 17	TXNDC17	1209		0.00818525	0.00563494
P35241	P35241	Radixin	RDX	585		0.0121916	0.0040652
P09382	P09382	Galectin-1	LGALS1	349		0.0153027	0.00393613
P15104	P15104	Glutamine synthetase	GLUL	418		0.00632396	0.00314331
Q01518	Q01518	Adenylyl cyclase-associated protein 1	CAP1	872		0.00491645	0.00309626
P62888	P62888	60S ribosomal protein L30	RPL30	807		1.82191e-05	1.52588e-05
P07437	P07437	Tubulin beta chain	TUBB	319		0.000491883	-0.000662486
P46781	P46781	40S ribosomal protein S9	RPS9	649		0.00170364	-0.00135358
P05388;Q8NHW5	P05388;Q8NHW5	60S acidic ribosomal protein P0;60S acidic ribosomal protein P0-like	RPLP0;RPLP0P6	294		0.00160952	-0.00190798
P62269	P62269	40S ribosomal protein S18	RPS18	782		0.00971055	-0.00426165
P43034	P43034	Platelet-activating factor acetylhydrolase IB subunit alpha	PAFAH1B1	632		0.00535472	-0.00473531
P40926	P40926	Malate dehydrogenase, mitochondrial	MDH2	618		0.00827438	-0.00489362
P30043	P30043	Flavin reductase (NADPH)	BLVRB	543		0.00842568	-0.00604884
Q9UBE0	Q9UBE0	SUMO-activating enzyme subunit 1;SUMO-activating enzyme subunit 1, N-terminally processed	SAE1	1298		0.00458074	-0.00786908
P12814;P35609	P12814	Alpha-actinin-1	ACTN1	392		0.022062	-0.0101706
Q6UXI9	Q6UXI9	Nephronectin	NPNT	1069		0.00986834	-0.0120735
P82970	P82970	High mobility group nucleosome-binding domain-containing protein 5	HMGN5	851		0.0176181	-0.0124207
P46109	P46109	Crk-like protein	CRKL	643		0.0308884	-0.0130666
P61964	P61964	WD repeat-containing protein 5	WDR5	769		0.0213078	-0.0163403
O15212	O15212	Prefoldin subunit 6	PFDN6	165		0.0210947	-0.0171153
P29401	P29401	Transketolase	TKT	538		0.140461	-0.0174764
P20700	P20700	Lamin-B1	LMNB1	467		0.0260027	-0.0186005
Q99729	Q99729	Heterogeneous nuclear ribonucleoprotein A/B	HNRNPAB	1198		0.0243431	-0.0203609
P31949	P31949	Protein S100-A11;Protein S100-A11, N-terminally processed	S100A11	571		0.200117	-0.0215327
Q9Y490;Q9Y4G6	Q9Y490	Talin-1	TLN1	1355		0.0546088	-0.021787
O60568	O60568	Procollagen-lysine,2-oxoglutarate 5-dioxygenase 3	PLOD3	193		0.0923362	-0.0227013
P41567	P41567	Eukaryotic translation initiation factor 1	EIF1	623		0.0381099	-0.0239614
Q9Y277	Q9Y277	Voltage-dependent anion-selective channel protein 3	VDAC3	1341		0.00829785	-0.0240033
P84103;Q16629	P84103	Serine/arginine-rich splicing factor 3	SRSF3	858		0.0165389	-0.0256538
P35606	P35606	Coatomer subunit beta	COPB2	593		0.0145194	-0.0272719
P17066;P48741	P17066;P48741	Heat shock 70 kDa protein 6;Putative heat shock 70 kDa protein 7	HSPA6;HSPA7	443		0.0241882	-0.0275129
P61978	P61978	Heterogeneous nuclear ribonucleoprotein K	HNRNPK	770		0.0294703	-0.0276426
P62942	P62942	Peptidyl-prolyl cis-trans isomerase FKBP1A	FKBP1A	814		0.101118	-0.0279217
Q58FF6	Q58FF6	Putative heat shock protein HSP 90-beta 4	HSP90AB4P	1045		0.0159754	-0.0298252
P00558;P07205	P00558	Phosphoglycerate kinase 1	PGK1	256		0.089995	-0.0331097
P23246	P23246	Splicing factor, proline- and glutamine-rich	SFPQ	488		0.0862991	-0.033289
P23526	P23526	Adenosylhomocysteinase	AHCY	492		0.0851593	-0.0344499
P62701;Q8TD47;P22090	P62701	40S ribosomal protein S4, X isoform	RPS4X	794		0.0323642	-0.0356731
Q16181;Q6ZU15	Q16181	Septin-7	2023-09-07	1018		0.0718377	-0.0376345
P04350;A6NNZ2;Q9H4B7;CON__ENSEMBL:ENSBTAP00000025008	P04350	Tubulin beta-4A chain	TUBB4A	279		0.011368	-0.0398699
Q96FW1	Q96FW1	Ubiquitin thioesterase OTUB1	OTUB1	1169		0.101094	-0.0405579
P08237	P08237	ATP-dependent 6-phosphofructokinase, muscle type	PFKM	335		0.013047	-0.0408955
O75787	O75787	Renin receptor	ATP6AP2	219		0.0360295	-0.0409107
P25391	P25391	Laminin subunit alpha-1	LAMA1	499		0.144693	-0.0413431
P07919	P07919	Cytochrome b-c1 complex subunit 6, mitochondrial	UQCRH	329		0.0256049	-0.0420882
P61981	P61981	14-3-3 protein gamma;14-3-3 protein gamma, N-terminally processed	YWHAG	771		0.0592146	-0.0434316
P63220	P63220	40S ribosomal protein S21	RPS21	826		0.12576	-0.0450541
P68371	P68371	Tubulin beta-4B chain	TUBB4B	840		0.0286677	-0.0451298
O00625	O00625	Pirin	PIR	142		0.0762039	-0.0475464
P51858	P51858	Hepatoma-derived growth factor	HDGF	691		0.188862	-0.0483004
Q15717	Q15717	ELAV-like protein 1	ELAVL1	1013		0.0716551	-0.049792
Q9UQ53	Q9UQ53	Alpha-1,3-mannosyl-glycoprotein 4-beta-N-acetylglucosaminyltransferase B	MGAT4B	1332		0.0894232	-0.0511793
P63313	P63313	Thymosin beta-10	TMSB10	831		0.0441589	-0.0517406
Q96CX2	Q96CX2	BTB/POZ domain-containing protein KCTD12	KCTD12	1161		0.121822	-0.0520344
P23588	P23588	Eukaryotic translation initiation factor 4B	EIF4B	494		0.0685083	-0.0522607
P26599	P26599	Polypyrimidine tract-binding protein 1	PTBP1	512		0.0349816	-0.0523332
P11142;P54652	P11142	Heat shock cognate 71 kDa protein	HSPA8	377		0.0947525	-0.0526797
Q9Y230	Q9Y230	RuvB-like 2	RUVBL2	1336		0.119691	-0.0532068
P55786;A6NEC2	P55786	Puromycin-sensitive aminopeptidase	NPEPPS	729		0.126721	-0.053236
P36578	P36578	60S ribosomal protein L4	RPL4	600		0.044623	-0.0540377
Q9BTY2	Q9BTY2	Plasma alpha-L-fucosidase	FUCA2	1219		0.0920307	-0.0555121
P04080	P04080	Cystatin-B	CSTB	276		0.0856487	-0.0563533
P14314	P14314	Glucosidase 2 subunit beta	PRKCSH	409		0.0835434	-0.0568034
P20962	P20962	Parathymosin	PTMS	470		0.136461	-0.057059
Q16531	Q16531	DNA damage-binding protein 1	DDB1	1022		0.477771	-0.0571353
Q9NQR4	Q9NQR4	Omega-amidase NIT2	NIT2	1271		0.0868517	-0.057752
O14745	O14745	Na(+)/H(+) exchange regulatory cofactor NHE-RF1	SLC9A3R1	150		0.0762658	-0.0581245
P50395	P50395	Rab GDP dissociation inhibitor beta	GDI2	681		0.431847	-0.0591075
O14744	O14744	Protein arginine N-methyltransferase 5;Protein arginine N-methyltransferase 5, N-terminally processed	PRMT5	149		0.0775839	-0.059934
Q14240	Q14240	Eukaryotic initiation factor 4A-II;Eukaryotic initiation factor 4A-II, N-terminally processed	EIF4A2	971		0.0284899	-0.0631618
Q13275	Q13275	Semaphorin-3F	SEMA3F	931		0.136813	-0.063289
Q32MZ4	Q32MZ4	Leucine-rich repeat flightless-interacting protein 1	LRRFIP1	1036		0.0187422	-0.0634588
P62263	P62263	40S ribosomal protein S14	RPS14	780		0.0432032	-0.0638707
Q99627	Q99627	COP9 signalosome complex subunit 8	COPS8	1195		0.0437165	-0.0639242
P06865	P06865	Beta-hexosaminidase subunit alpha	HEXA	310		0.233817	-0.0656579
O60925	O60925	Prefoldin subunit 1	PFDN1	200		0.0220097	-0.0671393
Q99832	Q99832	T-complex protein 1 subunit eta	CCT7	1202		0.0795596	-0.0673078
Q04917	Q04917	14-3-3 protein eta	YWHAH	889		0.0953545	-0.0673612
Q9BTT0	Q9BTT0	Acidic leucine-rich nuclear phosphoprotein 32 family member E	ANP32E	1218		0.188304	-0.0689907
P30101	P30101	Protein disulfide-isomerase A3	PDIA3	550		0.42578	-0.0691878
P31150	P31150	Rab GDP dissociation inhibitor alpha	GDI1	560		0.0753303	-0.0692577
Q13228	Q13228	Selenium-binding protein 1	SELENBP1	929		0.153359	-0.0692635
Q71U36;P0DPH8;P0DPH7;Q6PEY2	Q71U36;P0DPH8;P0DPH7;Q6PEY2	Tubulin alpha-1A chain;Tubulin alpha-3E chain	TUBA1A;TUBA3E	1081		0.05293	-0.0694358
P18206	P18206	Vinculin	VCL	456		0.235843	-0.0704969
Q01082;P11277	Q01082	Spectrin beta chain, non-erythrocytic 1	SPTBN1	868		0.133266	-0.0712357
Q08257	Q08257	Quinone oxidoreductase	CRYZ	903		0.0935026	-0.0716165
P49321	P49321	Nuclear autoantigenic sperm protein	NASP	667		0.193429	-0.071818
Q15262	Q15262	Receptor-type tyrosine-protein phosphatase kappa	PTPRK	997		0.0809286	-0.0731748
P07686	P07686	Beta-hexosaminidase subunit beta;Beta-hexosaminidase subunit beta chain B;Beta-hexosaminidase subunit beta chain A	HEXB	321		0.205292	-0.0736109
P07954	P07954	Fumarate hydratase, mitochondrial	FH	331		0.120679	-0.0746199
Q9Y210	Q9Y210	Short transient receptor potential channel 6	TRPC6	1334		0.179048	-0.0755603
P50454	P50454	Serpin H1	SERPINH1	682		0.153841	-0.0766233
Q969H8	Q969H8	Myeloid-derived growth factor	MYDGF	1151		0.354462	-0.077287
Q16881;Q9NNW7	Q16881	Thioredoxin reductase 1, cytoplasmic	TXNRD1	1033		0.118531	-0.0791028
P41250	P41250	Glycine--tRNA ligase	GARS	621		0.560211	-0.0812677
P51991	P51991	Heterogeneous nuclear ribonucleoprotein A3	HNRNPA3	693		0.0976088	-0.082751
Q8NCC3	Q8NCC3	Group XV phospholipase A2	PLA2G15	1119		0.190754	-0.0832513
Q9ULV4	Q9ULV4	Coronin-1C	CORO1C	1324		0.133882	-0.0839856
P07195	P07195	L-lactate dehydrogenase B chain	LDHB	314		0.517385	-0.0854416
P18621	P18621	60S ribosomal protein L17	RPL17	457		0.0546396	-0.0872974
Q9NX55	Q9NX55	Huntingtin-interacting protein K	HYPK	1282		0.0932331	-0.088377
P61160	P61160	Actin-related protein 2	ACTR2	753		0.248151	-0.0893962
P36871	P36871	Phosphoglucomutase-1	PGM1	601		0.441792	-0.0895487
Q9Y617	Q9Y617	Phosphoserine aminotransferase	PSAT1	1361		0.164666	-0.0901814
P62081	P62081	40S ribosomal protein S7	RPS7	772		0.0910173	-0.0927505
P24666	P24666	Low molecular weight phosphotyrosine protein phosphatase	ACP1	497		0.121346	-0.0952892
P33316	P33316	Deoxyuridine 5-triphosphate nucleotidohydrolase, mitochondrial	DUT	576		0.4732	-0.0970713
Q15084	Q15084	Protein disulfide-isomerase A6	PDIA6	988		0.330898	-0.0986938
Q03252	Q03252	Lamin-B2	LMNB2	885		0.255189	-0.103126
P60891;P11908;P21108	P60891;P11908;P21108	Ribose-phosphate pyrophosphokinase 1;Ribose-phosphate pyrophosphokinase 2;Ribose-phosphate pyrophosphokinase 3	PRPS1;PRPS2;PRPS1L1	743		0.231824	-0.103638
P07237	P07237	Protein disulfide-isomerase	P4HB	315		0.200169	-0.104495
P42785	P42785	Lysosomal Pro-X carboxypeptidase	PRCP	631		0.0966138	-0.104944
P07814	P07814	Bifunctional glutamate/proline--tRNA ligase;Glutamate--tRNA ligase;Proline--tRNA ligase	EPRS	325		0.197925	-0.10523
P30085	P30085	UMP-CMP kinase	CMPK1	548		0.0889108	-0.105289
P62328	P62328	Thymosin beta-4;Hematopoietic system regulatory peptide	TMSB4X	788		0.122902	-0.105848
Q14152	Q14152	Eukaryotic translation initiation factor 3 subunit A	EIF3A	965		0.110123	-0.107737
Q96KP4	Q96KP4	Cytosolic non-specific dipeptidase	CNDP2	1176		0.450832	-0.108311
P48745	P48745	Protein NOV homolog	NOV	664		0.147402	-0.109323
O15067	O15067	Phosphoribosylformylglycinamidine synthase	PFAS	160		0.257096	-0.109568
P11021	P11021	78 kDa glucose-regulated protein	HSPA5	375		0.252883	-0.110233
P48444	P48444	Coatomer subunit delta	ARCN1	657		0.143484	-0.110741
P00338;P07864;Q6ZMR3	P00338	L-lactate dehydrogenase A chain	LDHA	249		0.389575	-0.112998
Q14919	Q14919	Dr1-associated corepressor	DRAP1	980		0.0549831	-0.113448
Q96DG6	Q96DG6	Carboxymethylenebutenolidase homolog	CMBL	1164		0.12652	-0.114918
P63151;Q66LE6;Q00005;Q9Y2T4	P63151;Q66LE6;Q00005	Serine/threonine-protein phosphatase 2A 55 kDa regulatory subunit B alpha isoform;Serine/threonine-protein phosphatase 2A 55 kDa regulatory subunit B delta isoform;Serine/threonine-protein phosphatase 2A 55 kDa regulatory subunit B beta isoform	PPP2R2A;PPP2R2D;PPP2R2B	822		0.111282	-0.115441
Q9Y6E2	Q9Y6E2	Basic leucine zipper and W2 domain-containing protein 2	BZW2	1363		0.107016	-0.116751
P50914	P50914	60S ribosomal protein L14	RPL14	686		0.0571287	-0.117192
Q15691	Q15691	Microtubule-associated protein RP/EB family member 1	MAPRE1	1012		0.110161	-0.117921
P62847	P62847	40S ribosomal protein S24	RPS24	800		0.358039	-0.118615
Q9P126	Q9P126	C-type lectin domain family 1 member B	CLEC1B	1291		0.106596	-0.120297
O75390	O75390	Citrate synthase, mitochondrial	CS	212		0.174719	-0.121143
P28161	P28161	Glutathione S-transferase Mu 2	GSTM2	529		0.113929	-0.121897
Q63ZE4	Q63ZE4	Solute carrier family 22 member 10	SLC22A10	1055		0.0234102	-0.122698
O43852	O43852	Calumenin	CALU	189		0.395334	-0.124164
Q9NQ79	Q9NQ79	Cartilage acidic protein 1	CRTAC1	1268		0.297829	-0.124541
P32004	P32004	Neural cell adhesion molecule L1	L1CAM	572		0.633769	-0.131595
P55084	P55084	Trifunctional enzyme subunit beta, mitochondrial;3-ketoacyl-CoA thiolase	HADHB	722		0.0819769	-0.132468
Q13011	Q13011	Delta(3,5)-Delta(2,4)-dienoyl-CoA isomerase, mitochondrial	ECH1	922		0.0755243	-0.136517
O43286	O43286	Beta-1,4-galactosyltransferase 5	B4GALT5	174		0.190292	-0.136532
P46782	P46782	40S ribosomal protein S5;40S ribosomal protein S5, N-terminally processed	RPS5	650		0.425338	-0.137944
P06576	P06576	ATP synthase subunit beta, mitochondrial	ATP5B	301		0.065031	-0.140027
P01344	P01344	Insulin-like growth factor II;Insulin-like growth factor II;Insulin-like growth factor II Ala-25 Del;Preptin	IGF2	266		0.411513	-0.140205
Q9Y6N7	Q9Y6N7	Roundabout homolog 1	ROBO1	1364	+	1.41706	-0.140971
P62979;P0CG48;P0CG47;P62987	P62979;P0CG48;P0CG47;P62987	Ubiquitin-40S ribosomal protein S27a;Ubiquitin;40S ribosomal protein S27a;Polyubiquitin-C;Ubiquitin;Polyubiquitin-B;Ubiquitin;Ubiquitin-60S ribosomal protein L40;Ubiquitin;60S ribosomal protein L40	RPS27A;UBC;UBB;UBA52	815		0.172957	-0.141304
O00299	O00299	Chloride intracellular channel protein 1	CLIC1	128		1.24616	-0.142393
P08195	P08195	4F2 cell-surface antigen heavy chain	SLC3A2	334		0.102691	-0.143858
Q7RTV0	Q7RTV0	PHD finger-like domain-containing protein 5A	PHF5A	1088		0.165454	-0.144604
P10768	P10768	S-formylglutathione hydrolase	ESD	372		0.447688	-0.144616
Q9Y285	Q9Y285	Phenylalanine--tRNA ligase alpha subunit	FARSA	1343		0.229374	-0.144622
P15374	P15374	Ubiquitin carboxyl-terminal hydrolase isozyme L3	UCHL3	424		0.171566	-0.151683
P27348	P27348	14-3-3 protein theta	YWHAQ	516		0.25609	-0.151808
Q15024	Q15024	Exosome complex component RRP42	EXOSC7	984		0.212893	-0.153008
P48723	P48723	Heat shock 70 kDa protein 13	HSPA13	662		0.248087	-0.155233
P13284	P13284	Gamma-interferon-inducible lysosomal thiol reductase	IFI30	395		0.302557	-0.155785
P30153;P30154	P30153	Serine/threonine-protein phosphatase 2A 65 kDa regulatory subunit A alpha isoform	PPP2R1A	551		0.184716	-0.155904
Q96C90	Q96C90	Protein phosphatase 1 regulatory subunit 14B	PPP1R14B	1158		0.0548201	-0.158074
P07942	P07942	Laminin subunit beta-1	LAMB1	330		0.834667	-0.160321
P35556	P35556	Fibrillin-2	FBN2	590		0.186163	-0.161732
O00462	O00462	Beta-mannosidase	MANBA	135		0.215772	-0.162277
Q96D15	Q96D15	Reticulocalbin-3	RCN3	1162		0.277109	-0.162525
Q96AG4	Q96AG4	Leucine-rich repeat-containing protein 59	LRRC59	1155		0.0830288	-0.1647
Q93045	Q93045	Stathmin-2	STMN2	1149		0.0333658	-0.164852
P09104	P09104	Gamma-enolase	ENO2	345		0.192984	-0.165406
Q15436;Q15437	Q15436	Protein transport protein Sec23A	SEC23A	1008		0.655452	-0.165903
Q15121	Q15121	Astrocytic phosphoprotein PEA-15	PEA15	991		0.156156	-0.166599
Q1KMD3	Q1KMD3	Heterogeneous nuclear ribonucleoprotein U-like protein 2	HNRNPUL2	1035		0.109589	-0.169195
O95336	O95336	6-phosphogluconolactonase	PGLS	234		0.443014	-0.169643
Q9H1E3	Q9H1E3	Nuclear ubiquitous casein and cyclin-dependent kinase substrate 1	NUCKS1	1246		0.855457	-0.170413
Q08211	Q08211	ATP-dependent RNA helicase A	DHX9	902		0.191163	-0.171689
P10909	P10909	Clusterin;Clusterin beta chain;Clusterin alpha chain	CLU	374		1.07653	-0.174295
P23284	P23284	Peptidyl-prolyl cis-trans isomerase B	PPIB	489		0.654195	-0.177879
O94985	O94985	Calsyntenin-1;Soluble Alc-alpha;CTF1-alpha	CLSTN1	231		0.785582	-0.178066
P00746	P00746	Complement factor D	CFD	259		0.878995	-0.180719
P62917	P62917	60S ribosomal protein L8	RPL8	812		0.241013	-0.182958
P56537	P56537	Eukaryotic translation initiation factor 6	EIF6	733		0.654614	-0.184808
P35580	P35580	Myosin-10	MYH10	592		0.186123	-0.188654
O00159	O00159	Unconventional myosin-Ic	MYO1C	124		0.115873	-0.189676
P63165;G2XKQ0	P63165;G2XKQ0	Small ubiquitin-related modifier 1;Small ubiquitin-related modifier	SUMO1	122		0.26483	-0.190289
O14579	O14579	Coatomer subunit epsilon	COPE	145		0.197556	-0.193151
Q02809	Q02809	Procollagen-lysine,2-oxoglutarate 5-dioxygenase 1	PLOD1	881		0.438067	-0.193664
P29966	P29966	Myristoylated alanine-rich C-kinase substrate	MARCKS	540		0.222073	-0.193817
P21281	P21281	V-type proton ATPase subunit B, brain isoform	ATP6V1B2	472		0.112017	-0.193922
Q16706	Q16706	Alpha-mannosidase 2	MAN2A1	1029		0.0786533	-0.195094
P09874	P09874	Poly [ADP-ribose] polymerase 1	PARP1	356		0.377788	-0.197915
Q15293	Q15293	Reticulocalbin-1	RCN1	998		0.506753	-0.198303
Q96AY3	Q96AY3	Peptidyl-prolyl cis-trans isomerase FKBP10	FKBP10	1156		0.42305	-0.203533
P62829	P62829	60S ribosomal protein L23	RPL23	799		0.142396	-0.208052
P02545	P02545	Prelamin-A/C;Lamin-A/C	LMNA	270		0.490667	-0.209054
P35268	P35268	60S ribosomal protein L22	RPL22	587		0.344477	-0.210208
Q13421	Q13421	Mesothelin;Megakaryocyte-potentiating factor;Mesothelin, cleaved form	MSLN	937		0.482223	-0.210922
O15446	O15446	DNA-directed RNA polymerase I subunit RPA34	CD3EAP	170		0.289292	-0.212608
P11047	P11047	Laminin subunit gamma-1	LAMC1	376		1.10805	-0.214911
P35080	P35080	Profilin-2	PFN2	583		0.204444	-0.214989
O75531	O75531	Barrier-to-autointegration factor;Barrier-to-autointegration factor, N-terminally processed	BANF1	215		0.171971	-0.215446
P63261	P63261	Actin, cytoplasmic 2;Actin, cytoplasmic 2, N-terminally processed	ACTG1	829		0.708009	-0.216454
Q01081;P0DN76;Q8WU68	Q01081;P0DN76;Q8WU68	Splicing factor U2AF 35 kDa subunit;Splicing factor U2AF 26 kDa subunit	U2AF1;U2AF1L4	362		0.0903004	-0.217709
Q92734	Q92734	Protein TFG	TFG	1142		0.3918	-0.219023
Q14839;Q12873;Q8TDI0	Q14839;Q12873;Q8TDI0	Chromodomain-helicase-DNA-binding protein 4;Chromodomain-helicase-DNA-binding protein 3;Chromodomain-helicase-DNA-binding protein 5	CHD4;CHD3;CHD5	914		0.0861949	-0.222054
P21589	P21589	5-nucleotidase	NT5E	477		0.0434278	-0.226224
P80723	P80723	Brain acid soluble protein 1	BASP1	849		0.525067	-0.227089
P16070	P16070	CD44 antigen	CD44	430		1.06362	-0.227856
Q9BS26	Q9BS26	Endoplasmic reticulum resident protein 44	ERP44	1214		0.628481	-0.228271
P12270	P12270	Nucleoprotein TPR	TPR	389		0.310958	-0.228383
P63098	P63098	Calcineurin subunit B type 1	PPP3R1	820		0.423981	-0.2315
P62195;Q8NB90	P62195;Q8NB90	26S protease regulatory subunit 8;Spermatogenesis-associated protein 5	PSMC5;SPATA5	775		0.333548	-0.233622
Q9NP84	Q9NP84	Tumor necrosis factor receptor superfamily member 12A	TNFRSF12A	1266		0.294579	-0.238513
P01033	P01033	Metalloproteinase inhibitor 1	TIMP1	263		0.931028	-0.242105
Q9UBQ6	Q9UBQ6	Exostosin-like 2;Processed exostosin-like 2	EXTL2	1300		0.476575	-0.242934
P09972	P09972	Fructose-bisphosphate aldolase C	ALDOC	358		0.229165	-0.2434
Q13151	Q13151	Heterogeneous nuclear ribonucleoprotein A0	HNRNPA0	925		0.161817	-0.244413
Q05707	Q05707	Collagen alpha-1(XIV) chain	COL14A1	893		0.325415	-0.245665
Q9BVA1	Q9BVA1	Tubulin beta-2B chain	TUBB2B	1221		0.133899	-0.24801
P04066	P04066	Tissue alpha-L-fucosidase	FUCA1	274		0.151623	-0.248042
Q9NZ53	Q9NZ53	Podocalyxin-like protein 2	PODXL2	1287		0.305524	-0.252172
P01034	P01034	Cystatin-C	CST3	264		1.21111	-0.253237
O75821	O75821	Eukaryotic translation initiation factor 3 subunit G	EIF3G	220		0.373333	-0.254993
P60983;O60234	P60983	Glia maturation factor beta	GMFB	747		0.933839	-0.255282
Q9H3G5	Q9H3G5	Probable serine carboxypeptidase CPVL	CPVL	1249		0.468491	-0.255323
P00488	P00488	Coagulation factor XIII A chain	F13A1	253		0.424786	-0.261299
Q71UI9;P0C0S5	Q71UI9;P0C0S5	Histone H2A.V;Histone H2A.Z	H2AFV;H2AFZ	360		0.086605	-0.261946
Q99715	Q99715	Collagen alpha-1(XII) chain	COL12A1	1197		0.518883	-0.262433
O14657	O14657	Torsin-1B	TOR1B	147		0.31856	-0.264597
P53634	P53634	Dipeptidyl peptidase 1;Dipeptidyl peptidase 1 exclusion domain chain;Dipeptidyl peptidase 1 heavy chain;Dipeptidyl peptidase 1 light chain	CTSC	709		1.10239	-0.266486
P61956;P55854;Q6EEV6	P61956;P55854;Q6EEV6	Small ubiquitin-related modifier 2;Small ubiquitin-related modifier 3;Small ubiquitin-related modifier 4	SUMO2;SUMO3;SUMO4	731		0.467817	-0.26669
Q8WVJ2	Q8WVJ2	NudC domain-containing protein 2	NUDCD2	1133		0.2922	-0.272524
Q12907	Q12907	Vesicular integral-membrane protein VIP36	LMAN2	919		0.196466	-0.273706
P15121	P15121	Aldose reductase	AKR1B1	419		0.479805	-0.279741
Q96P70	Q96P70	Importin-9	IPO9	1180		0.156347	-0.280074
Q9UBS4	Q9UBS4	DnaJ homolog subfamily B member 11	DNAJB11	1303		0.164694	-0.281755
P06132	P06132	Uroporphyrinogen decarboxylase	UROD	297		0.337372	-0.283305
P17936	P17936	Insulin-like growth factor-binding protein 3	IGFBP3	450		0.499907	-0.285071
Q68BL7	Q68BL7	Olfactomedin-like protein 2A	OLFML2A	1056		0.236292	-0.286507
Q9UNW1	Q9UNW1	Multiple inositol polyphosphate phosphatase 1	MINPP1	1329		0.317396	-0.287308
P49419	P49419	Alpha-aminoadipic semialdehyde dehydrogenase	ALDH7A1	671		0.21093	-0.289438
P31689	P31689	DnaJ homolog subfamily A member 1	DNAJA1	564		0.272915	-0.291448
P05067	P05067	Amyloid beta A4 protein;N-APP;Soluble APP-alpha;Soluble APP-beta;C99;Beta-amyloid protein 42;Beta-amyloid protein 40;C83;P3(42);P3(40);C80;Gamma-secretase C-terminal fragment 59;Gamma-secretase C-terminal fragment 57;Gamma-secretase C-terminal fragment 50;C31	APP	286		0.346559	-0.291993
Q9H0W9	Q9H0W9	Ester hydrolase C11orf54	C11orf54	1244		0.705942	-0.297566
P62333	P62333	26S protease regulatory subunit 10B	PSMC6	789		0.261999	-0.29763
P04818	P04818	Thymidylate synthase	TYMS	283		0.448074	-0.298217
P10124	P10124	Serglycin	SRGN	365		0.096922	-0.300666
P52434	P52434	DNA-directed RNA polymerases I, II, and III subunit RPABC3	POLR2H	697		0.477256	-0.302304
P62873	P62873	Guanine nucleotide-binding protein G(I)/G(S)/G(T) subunit beta-1	GNB1	805		0.161626	-0.302999
P60709	P60709	Actin, cytoplasmic 1;Actin, cytoplasmic 1, N-terminally processed	ACTB	739		0.309549	-0.305843
Q8N543	Q8N543	Prolyl 3-hydroxylase OGFOD1	OGFOD1	1111		0.119885	-0.30747
Q9UQ35	Q9UQ35	Serine/arginine repetitive matrix protein 2	SRRM2	1331		0.16086	-0.310563
Q15904	Q15904	V-type proton ATPase subunit S1	ATP6AP1	1016		0.376065	-0.311853
O75347	O75347	Tubulin-specific chaperone A	TBCA	207		0.415605	-0.313763
A4UGR9	A4UGR9	Xin actin-binding repeat-containing protein 2	XIRP2	0		0.0679009	-0.316902
P78527	P78527	DNA-dependent protein kinase catalytic subunit	PRKDC	847		0.238495	-0.317719
P08581	P08581	Hepatocyte growth factor receptor	MET	339		0.490093	-0.320917
P43246	P43246	DNA mismatch repair protein Msh2	MSH2	635		0.341969	-0.328598
P06703	P06703	Protein S100-A6	S100A6	302		0.353261	-0.329924
P06396	P06396	Gelsolin	GSN	299		0.645099	-0.330666
P25705	P25705	ATP synthase subunit alpha, mitochondrial	ATP5A1	501		0.0813599	-0.345547
Q15149	Q15149	Plectin	PLEC	992		0.412174	-0.345716
P46108	P46108	Adapter molecule crk	CRK	642	+	2.49126	-0.349072
Q15113	Q15113	Procollagen C-endopeptidase enhancer 1	PCOLCE	990		1.10451	-0.351827
O95816	O95816	BAG family molecular chaperone regulator 2	BAG2	243		0.13928	-0.353516
Q14118	Q14118	Dystroglycan;Alpha-dystroglycan;Beta-dystroglycan	DAG1	963		1.06828	-0.354834
O76061	O76061	Stanniocalcin-2	STC2	227		0.46938	-0.356284
P07858	P07858	Cathepsin B;Cathepsin B light chain;Cathepsin B heavy chain	CTSB	326		0.511938	-0.356828
Q9BRK5	Q9BRK5	45 kDa calcium-binding protein	SDF4	1212	+	1.71903	-0.361265
P18065	P18065	Insulin-like growth factor-binding protein 2	IGFBP2	453		0.354234	-0.361436
Q10471	Q10471	Polypeptide N-acetylgalactosaminyltransferase 2;Polypeptide N-acetylgalactosaminyltransferase 2 soluble form	GALNT2	909		0.927993	-0.367799
Q14980	Q14980	Nuclear mitotic apparatus protein 1	NUMA1	982		0.295943	-0.368837
Q92743	Q92743	Serine protease HTRA1	HTRA1	1143		0.775214	-0.371311
P45880	P45880	Voltage-dependent anion-selective channel protein 2	VDAC2	639		0.105478	-0.372697
Q9NYL9	Q9NYL9	Tropomodulin-3	TMOD3	1285		0.626873	-0.376643
Q9BZK7;O60907	Q9BZK7;O60907	F-box-like/WD repeat-containing protein TBL1XR1;F-box-like/WD repeat-containing protein TBL1X	TBL1XR1;TBL1X	1233		1.05413	-0.381208
Q6YHK3	Q6YHK3	CD109 antigen	CD109	1073	+	1.39034	-0.384433
Q15582	Q15582	Transforming growth factor-beta-induced protein ig-h3	TGFBI	1010		0.783201	-0.387704
Q9NUQ9	Q9NUQ9	Protein FAM49B	FAM49B	1279		0.671726	-0.389854
Q9NZV1	Q9NZV1	Cysteine-rich motor neuron 1 protein;Processed cysteine-rich motor neuron 1 protein	CRIM1	1289		1.05837	-0.399349
P02656	P02656	Apolipoprotein C-III	APOC3	271		0.163117	-0.409451
Q96CT7	Q96CT7	Coiled-coil domain-containing protein 124	CCDC124	1160		0.440258	-0.417558
P21810	P21810	Biglycan	BGN	479		0.559619	-0.421134
P10646	P10646	Tissue factor pathway inhibitor	TFPI	371		1.02919	-0.421438
P23142	P23142	Fibulin-1	FBLN1	487	+	2.2588	-0.433893
P32969	P32969	60S ribosomal protein L9	RPL9	575		0.255515	-0.437776
P10321	P10321	HLA class I histocompatibility antigen, Cw-7 alpha chain	HLA-C	367		1.10849	-0.442008
P05121	P05121	Plasminogen activator inhibitor 1	SERPINE1	288		1.196	-0.443949
P31943	P31943	Heterogeneous nuclear ribonucleoprotein H;Heterogeneous nuclear ribonucleoprotein H, N-terminally processed	HNRNPH1	566		0.358617	-0.444079
Q9NS25;Q9NS26;Q9BXN6;Q9NY87	Q9NS25;Q9NS26;Q9BXN6;Q9NY87	Sperm protein associated with the nucleus on the X chromosome B/F;Sperm protein associated with the nucleus on the X chromosome A;Sperm protein associated with the nucleus on the X chromosome D;Sperm protein associated with the nucleus on the X chromosome C	SPANXB1;SPANXA1;SPANXD;SPANXC	1276		0.112567	-0.445927
P43121	P43121	Cell surface glycoprotein MUC18	MCAM	633	+	1.88611	-0.451438
P13637;Q13733	P13637	Sodium/potassium-transporting ATPase subunit alpha-3	ATP1A3	399		0.140934	-0.453347
P54725	P54725	UV excision repair protein RAD23 homolog A	RAD23A	715		0.470155	-0.454411
Q15365	Q15365	Poly(rC)-binding protein 1	PCBP1	999		0.325365	-0.455788
P08603	P08603	Complement factor H	CFH	340	+	2.06757	-0.461423
Q6ZUK4	Q6ZUK4	Transmembrane protein 26	TMEM26	1076		0.274443	-0.467089
P07305	P07305	Histone H1.0;Histone H1.0, N-terminally processed	H1F0	316		0.204744	-0.468118
O95831	O95831	Apoptosis-inducing factor 1, mitochondrial	AIFM1	245		0.378632	-0.472146
P30419	P30419	Glycylpeptide N-tetradecanoyltransferase 1	NMT1	552		0.682415	-0.477292
P02458	P02458	Collagen alpha-1(II) chain;Collagen alpha-1(II) chain;Chondrocalcin	COL2A1	268		0.431393	-0.481587
Q6MZW2	Q6MZW2	Follistatin-related protein 4	FSTL4	1061		0.801055	-0.485921
Q99623	Q99623	Prohibitin-2	PHB2	1194		0.18094	-0.500375
Q16270	Q16270	Insulin-like growth factor-binding protein 7	IGFBP7	1019	+	1.99504	-0.509162
P63010;Q10567	P63010;Q10567	AP-2 complex subunit beta;AP-1 complex subunit beta-1	AP2B1;AP1B1	818		0.406528	-0.511892
Q96FQ6	Q96FQ6	Protein S100-A16	S100A16	1168		0.158925	-0.517459
P31431	P31431	Syndecan-4	SDC4	563		0.385675	-0.534676
Q9P2J5	Q9P2J5	Leucine--tRNA ligase, cytoplasmic	LARS	1296		0.958083	-0.534787
P30740	P30740	Leukocyte elastase inhibitor	SERPINB1	557		0.386106	-0.539556
O15230	O15230	Laminin subunit alpha-5	LAMA5	166	+	1.71763	-0.545322
Q08629;Q9BQ16	Q08629	Testican-1	SPOCK1	905	+	1.44373	-0.547534
P21796	P21796	Voltage-dependent anion-selective channel protein 1	VDAC1	478		0.170235	-0.547649
P05783;Q92764;CON__H-INV:HIT000015463;CON__Q92764;CON__Q497I4	P05783	Keratin, type I cytoskeletal 18	KRT18	296		0.190425	-0.548775
P98160	P98160	Basement membrane-specific heparan sulfate proteoglycan core protein;Endorepellin;LG3 peptide	HSPG2	860	+	1.41742	-0.548858
Q7Z304	Q7Z304	MAM domain-containing protein 2	MAMDC2	1089		0.965521	-0.549504
P14923	P14923	Junction plakoglobin	JUP	417		0.26381	-0.552916
Q9GZX9	Q9GZX9	Twisted gastrulation protein homolog 1	TWSG1	1238		1.13568	-0.557953
P07093	P07093	Glia-derived nexin	SERPINE2	312	+	2.12488	-0.558978
Q92626	Q92626	Peroxidasin homolog	PXDN	1140	+	1.3232	-0.561071
P06858	P06858	Lipoprotein lipase	LPL	309		1.22276	-0.564669
P68431;Q16695;Q6NXT2	P68431;Q16695	Histone H3.1;Histone H3.1t	HIST1H3A;HIST3H3	843		0.344233	-0.56518
P28300	P28300	Protein-lysine 6-oxidase	LOX	530		0.202713	-0.567412
O00468	O00468	Agrin;Agrin N-terminal 110 kDa subunit;Agrin C-terminal 110 kDa subunit;Agrin C-terminal 90 kDa fragment;Agrin C-terminal 22 kDa fragment	AGRN	136	+	1.58612	-0.57247
P01023	P01023	Alpha-2-macroglobulin	A2M	261	+	1.3093	-0.578954
P35555	P35555	Fibrillin-1	FBN1	589	+	1.37773	-0.589235
Q9HC57	Q9HC57	WAP four-disulfide core domain protein 1	WFDC1	1262		0.889619	-0.590216
P07996;P35442	P07996	Thrombospondin-1	THBS1	332	+	1.65411	-0.595397
O00391	O00391	Sulfhydryl oxidase 1	QSOX1	131	+	1.94515	-0.599794
P29279	P29279	Connective tissue growth factor	CTGF	537		1.16347	-0.61524
Q70EL2	Q70EL2	Ubiquitin carboxyl-terminal hydrolase 45	USP45	1078		0.32271	-0.619345
P62805	P62805	Histone H4	HIST1H4A	797		0.370088	-0.620656
P68400;Q8NEV1	P68400;Q8NEV1	Casein kinase II subunit alpha;Casein kinase II subunit alpha 3	CSNK2A1;CSNK2A3	841		0.35994	-0.63056
Q12805	Q12805	EGF-containing fibulin-like extracellular matrix protein 1	EFEMP1	912	+	2.73667	-0.638997
O76076	O76076	WNT1-inducible-signaling pathway protein 2	WISP2	229	+	2.51004	-0.645599
P01024	P01024	Complement C3;Complement C3 beta chain;C3-beta-c;Complement C3 alpha chain;C3a anaphylatoxin;Acylation stimulating protein;Complement C3b alpha chain;Complement C3c alpha chain fragment 1;Complement C3dg fragment;Complement C3g fragment;Complement C3d fragment;Complement C3f fragment;Complement C3c alpha chain fragment 2	C3	262		1.28485	-0.653544
P13497	P13497	Bone morphogenetic protein 1	BMP1	397		1.19565	-0.656408
O75503	O75503	Ceroid-lipofuscinosis neuronal protein 5	CLN5	214		0.561773	-0.659057
P31040	P31040	Succinate dehydrogenase [ubiquinone] flavoprotein subunit, mitochondrial	SDHA	559		0.295572	-0.660249
Q15836;P63027	Q15836;P63027	Vesicle-associated membrane protein 3;Vesicle-associated membrane protein 2	VAMP3;VAMP2	819		0.586433	-0.661674
O75367;Q9P0M6	O75367	Core histone macro-H2A.1	H2AFY	209		0.29811	-0.674375
Q9UBR2	Q9UBR2	Cathepsin Z	CTSZ	1302	+	1.68761	-0.674537
O00622	O00622	Protein CYR61	CYR61	141	+	3.07142	-0.674814
Q9H4F8	Q9H4F8	SPARC-related modular calcium-binding protein 1	SMOC1	1252	+	2.35997	-0.679912
P37840	P37840	Alpha-synuclein	SNCA	606		0.132048	-0.681785
P11387	P11387	DNA topoisomerase 1	TOP1	379		0.418264	-0.684733
P05026	P05026	Sodium/potassium-transporting ATPase subunit beta-1	ATP1B1	285		0.28583	-0.69131
Q9UBB4	Q9UBB4	Ataxin-10	ATXN10	1297		0.735707	-0.694488
O00567	O00567	Nucleolar protein 56	NOP56	138		0.624557	-0.709358
Q9UBX5	Q9UBX5	Fibulin-5	FBLN5	1306	+	2.24823	-0.733442
P02751	P02751	Fibronectin;Anastellin;Ugl-Y1;Ugl-Y2;Ugl-Y3	FN1	272	+	1.57373	-0.741369
P15291	P15291	Beta-1,4-galactosyltransferase 1;Lactose synthase A protein;N-acetyllactosamine synthase;Beta-N-acetylglucosaminylglycopeptide beta-1,4-galactosyltransferase;Beta-N-acetylglucosaminyl-glycolipid beta-1,4-galactosyltransferase;Processed beta-1,4-galactosyltransferase 1	B4GALT1	422	+	1.41613	-0.753843
Q12841	Q12841	Follistatin-related protein 1	FSTL1	913	+	2.77927	-0.759635
Q08380	Q08380	Galectin-3-binding protein	LGALS3BP	904	+	2.05898	-0.770112
P20908	P20908	Collagen alpha-1(V) chain	COL5A1	469	+	2.74114	-0.776391
P39059	P39059	Collagen alpha-1(XV) chain;Restin;Restin-2;Restin-3;Restin-4	COL15A1	611		0.968648	-0.784213
P33778;Q16778;P23527;P06899;Q8N257;Q6DRA6;Q6DN03	P33778;Q16778;P23527;P06899;Q8N257	Histone H2B type 1-B;Histone H2B type 2-E;Histone H2B type 1-O;Histone H2B type 1-J;Histone H2B type 3-B	HIST1H2BB;HIST2H2BE;HIST1H2BO;HIST1H2BJ;HIST3H2BB	311		0.459866	-0.784774
Q15424;Q14151	Q15424	Scaffold attachment factor B1	SAFB	1006		0.241171	-0.791058
P12236;P12235	P12236;P12235	ADP/ATP translocase 3;ADP/ATP translocase 3, N-terminally processed;ADP/ATP translocase 1	SLC25A6;SLC25A4	387		0.230682	-0.792803
P17096	P17096	High mobility group protein HMG-I/HMG-Y	HMGA1	444		0.56653	-0.79314
P22692	P22692	Insulin-like growth factor-binding protein 4	IGFBP4	486	+	1.98043	-0.798169
P08572	P08572	Collagen alpha-2(IV) chain;Canstatin	COL4A2	338	+	1.87736	-0.806791
O43505	O43505	Beta-1,4-glucuronyltransferase 1	B4GAT1	179		0.220942	-0.809409
Q02388	Q02388	Collagen alpha-1(VII) chain	COL7A1	878	+	2.3718	-0.821346
Q14204	Q14204	Cytoplasmic dynein 1 heavy chain 1	DYNC1H1	970		0.211425	-0.822254
Q99471	Q99471	Prefoldin subunit 5	PFDN5	1189	+	1.42708	-0.827212
P30626	P30626	Sorcin	SRI	556		0.350739	-0.83024
P42167;P42166	P42167;P42166	Lamina-associated polypeptide 2, isoforms beta/gamma;Thymopoietin;Thymopentin;Lamina-associated polypeptide 2, isoform alpha;Thymopoietin;Thymopentin	TMPO	625		0.642538	-0.832869
Q8NBJ4	Q8NBJ4	Golgi membrane protein 1	GOLM1	1114	+	2.91081	-0.833794
P61224;P62834;A6NIZ1	P61224;P62834;A6NIZ1	Ras-related protein Rap-1b;Ras-related protein Rap-1A;Ras-related protein Rap-1b-like protein	RAP1B;RAP1A	4		0.442602	-0.83757
P35659	P35659	Protein DEK	DEK	595		0.413684	-0.842342
P02452;CON__Q862S4	P02452	Collagen alpha-1(I) chain	COL1A1	267	+	1.85724	-0.845388
P35237	P35237	Serpin B6	SERPINB6	584		1.07459	-0.860525
P52815	P52815	39S ribosomal protein L12, mitochondrial	MRPL12	701		0.586195	-0.865627
Q92522	Q92522	Histone H1x	H1FX	1137		0.294383	-0.86624
O76021	O76021	Ribosomal L1 domain-containing protein 1	RSL1D1	226		0.384987	-0.866832
Q6WRI0	Q6WRI0	Immunoglobulin superfamily member 10	IGSF10	1072	+	2.52959	-0.868094
P51884	P51884	Lumican	LUM	692	+	1.36981	-0.871711
Q16143	Q16143	Beta-synuclein	SNCB	1017		0.348138	-0.872431
Q6P2Q9	Q6P2Q9	Pre-mRNA-processing-splicing factor 8	PRPF8	1064		0.745422	-0.877988
Q13443	Q13443	Disintegrin and metalloproteinase domain-containing protein 9	ADAM9	941	+	3.29814	-0.883814
P27824	P27824	Calnexin	CANX	523		0.315322	-0.887131
P14136	P14136	Glial fibrillary acidic protein	GFAP	407		0.706855	-0.893485
P16403;P10412;Q02539;P22492	P16403;P10412	Histone H1.2;Histone H1.4	HIST1H1C;HIST1H1E	437		0.576988	-0.896409
P19022	P19022	Cadherin-2	CDH2	460	+	3.45861	-0.922991
Q6FI13;Q16777	Q6FI13;Q16777	Histone H2A type 2-A;Histone H2A type 2-C	HIST2H2AA3;HIST2H2AC	1031		0.361993	-0.97942
Q15818	Q15818	Neuronal pentraxin-1	NPTX1	1014	+	2.16204	-0.995217
Q9UI42	Q9UI42	Carboxypeptidase A4	CPA4	1316	+	3.66199	-0.99999
P00742	P00742	Coagulation factor X;Factor X light chain;Factor X heavy chain;Activated factor Xa heavy chain	F10	258		0.957727	-1.02677
P08670;P17661;P41219;P07197;P07196;Q16352	P08670	Vimentin	VIM	342		0.667813	-1.02964
O95633	O95633	Follistatin-related protein 3	FSTL3	240		1.19682	-1.0364
O00754	O00754	Lysosomal alpha-mannosidase;Lysosomal alpha-mannosidase A peptide;Lysosomal alpha-mannosidase B peptide;Lysosomal alpha-mannosidase C peptide;Lysosomal alpha-mannosidase D peptide;Lysosomal alpha-mannosidase E peptide	MAN2B1	143		1.13667	-1.04134
P05141;Q9H0C2	P05141	ADP/ATP translocase 2;ADP/ATP translocase 2, N-terminally processed	SLC25A5	289		0.475708	-1.06096
P16104;Q8IUE6;Q96QV6	P16104;Q8IUE6;Q96QV6	Histone H2AX;Histone H2A type 2-B;Histone H2A type 1-A	H2AFX;HIST2H2AB;HIST1H2AA	432		0.331715	-1.07628
Q13435	Q13435	Splicing factor 3B subunit 2	SF3B2	938		0.854141	-1.12299
Q8NI22	Q8NI22	Multiple coagulation factor deficiency protein 2	MCFD2	1127		0.569345	-1.17407
P42126	P42126	Enoyl-CoA delta isomerase 1, mitochondrial	ECI1	624		0.626292	-1.24368
P42694	P42694	Probable helicase with zinc finger domain	HELZ	628		0.29848	-1.26179
Q32P28	Q32P28	Prolyl 3-hydroxylase 1	LEPRE1	1037		0.992823	-1.29081
Q99613;B5ME19	Q99613;B5ME19	Eukaryotic translation initiation factor 3 subunit C;Eukaryotic translation initiation factor 3 subunit C-like protein	EIF3C;EIF3CL	8		0.701418	-1.29354
Q96EY8	Q96EY8	Cob(I)yrinic acid a,c-diamide adenosyltransferase, mitochondrial	MMAB	1167		0.590001	-1.29827
P04844	P04844	Dolichyl-diphosphooligosaccharide--protein glycosyltransferase subunit 2	RPN2	284		0.440734	-1.32843
P55290	P55290	Cadherin-13	CDH13	725		0.978408	-1.37746
P36542	P36542	ATP synthase subunit gamma, mitochondrial	ATP5C1	599		0.369311	-1.48519
P33908	P33908	Mannosyl-oligosaccharide 1,2-alpha-mannosidase IA	MAN1A1	577	+	1.58424	-1.50098
P52272	P52272	Heterogeneous nuclear ribonucleoprotein M	HNRNPM	695		0.67973	-1.61447
Q15375;Q5JZY3	Q15375;Q5JZY3	Ephrin type-A receptor 7;Ephrin type-A receptor 10	EPHA7;EPHA10	1002		0.981143	-1.63791
Q14847	Q14847	LIM and SH3 domain protein 1	LASP1	978		0.662295	-1.64269
Q9NY47	Q9NY47	Voltage-dependent calcium channel subunit alpha-2/delta-2;Voltage-dependent calcium channel subunit alpha-2-2;Voltage-dependent calcium channel subunit delta-2	CACNA2D2	1284		0.531288	-1.76983
Q99674	Q99674	Cell growth regulator with EF hand domain protein 1	CGREF1	1196		0.99061	-1.79729
Q7L1Q6	Q7L1Q6	Basic leucine zipper and W2 domain-containing protein 1	BZW1	1083		1.01768	-1.941
B1ANS9	B1ANS9	WD repeat-containing protein 64	WDR64	7		0.600861	-1.96848
Q71DI3	Q71DI3	Histone H3.2	HIST2H3A	1080		0.545816	-2.22703
Q14515	Q14515	SPARC-like protein 1	SPARCL1	974		1.09819	-2.30534
P84243	P84243	Histone H3.3	H3F3A	859		0.804717	-3.06879
Q8WVE0	Q8WVE0	Protein-lysine N-methyltransferase N6AMT2	N6AMT2	1132		0.394468	-3.77542
P54707	P54707	Potassium-transporting ATPase alpha chain 2	ATP12A	714		1.09336	-4.15737

## Sheet: Sheet1
IDI1					Proteins that are significantly affected in secretion = 113
NEU1					Total proteins = 1086
HMGCS1					% = 10.4%
C14orf166
SEC13
SNRPD2
PCBD1
SARNP
DENR					S1R interacting proteins whose secretion is affecrted by Haloperidol
EIF3M					ACLY
PCSK9					AGRN
CNN3					CAPZB
GNS					COL5A1
ST13;ST13P4;ST13P5					EEF2
GLB1					FASN
TATDN1					FBN1
CBS					FN1
PLOD2					FSTL1
PSMD7					IGFBP7
UBE2L3					PCSK9
NPC2					PLOD2
HSPA4L					PSAP
PYGB					PXDN
FAM107B					THBS1
GNPNAT1
TPT1
NANS
DBI
DCTPP1
NCAM2
ACAT2
CACYBP
ETF1
IMPA1
NME2;NME2P1
ACLY
GALNT7
NQO1
RANBP1
HSPH1
IDH1
KARS
PTGES3
MTAP
EIF3B
SND1
FASN
EEF1D
ME1
EIF2S2
PSAP
CAPZA1
ASAH1
BTF3L4
CIRBP
RPS28
DDT;DDTL
KYNU
RAN
G3BP1
GLO1
PSME1
TARS
HSPE1
EEF2
CBR1
NME1
EEF1G
HSPA4
CAPZB
PA2G4
ROBO1
CRK
SDF4
CD109
FBLN1
MCAM
CFH
IGFBP7
LAMA5
SPOCK1
HSPG2
SERPINE2
PXDN
AGRN
A2M
FBN1
THBS1
QSOX1
EFEMP1
WISP2
CTSZ
CYR61
SMOC1
FBLN5
FN1
B4GALT1
FSTL1
LGALS3BP
COL5A1
IGFBP4
COL4A2
COL7A1
PFDN5
GOLM1
COL1A1
IGSF10
LUM
ADAM9
CDH2
NPTX1
CPA4
MAN1A1
