# Supplementary material for: Defining the ligand-dependent proximatome of the sigma 1 receptor
Source: Front Cell Dev Biol. 2023 Jun 7;11:1045759. doi: 10.3389/fcell.2023.1045759 (PMC10284605; doi:10.3389/fcell.2023.1045759)
Supplement: Supplementary file 9 [file Table7.xlsx]

## Sheet: Sheet1
S1R-Apex promixal proteins detected in the secretome
					232 proteins with 2 fold enrichment
Gene name	Protein name	Symbol			78 of these were detected in the secretome (33.6%)
AGRN	agrin	AGRN
APP	amyloid beta precursor protein	APP
ATP5A1	ATP synthase F1 subunit alpha	ATP5F1A
ATP6AP1	ATPase H+ transporting accessory protein 1	ATP6AP1
B2M	beta-2-microglobulin	B2M
B4GALT5	beta-1,4-galactosyltransferase 5	B4GALT5
BMP1	bone morphogenetic protein 1	BMP1
CALR	calreticulin	CALR
CALU	calumenin	CALU
CANX	calnexin	CANX
CCT4	chaperonin containing TCP1 subunit 4	CCT4
CLU	clusterin	CLU
COL12A1	collagen type XII alpha 1 chain	COL12A1
COL5A1	collagen type V alpha 1 chain	COL5A1
CPS1	cytochrome P450 family 21 subfamily A member 2	CYP21A2
DNAJB11	DnaJ heat shock protein family (Hsp40) member B11	DNAJB11
ERP29	endoplasmic reticulum protein 29	ERP29
ERP44	endoplasmic reticulum protein 44	ERP44
FBN1	fibrillin 1	FBN1
FKBP10	FKBP prolyl isomerase 10	FKBP10
FKBP2	FKBP prolyl isomerase 2	FKBP2
FN1	fibronectin 1	FN1
FSTL1	follistatin like 1	FSTL1
GALNT2	polypeptide N-acetylgalactosaminyltransferase 2	GALNT2
GANAB	glucosidase II alpha subunit	GANAB
HLA-H	homeostatic iron regulator	HFE
HLA-C	major histocompatibility complex, class I, C	HLA-C
HSP90B1	heat shock protein 90 beta family member 1	HSP90B1
HSPA13	heat shock protein family A (Hsp70) member 13	HSPA13
HSPA5	heat shock protein family A (Hsp70) member 5	HSPA5
IGFBP7	insulin like growth factor binding protein 7	IGFBP7
L1CAM	L1 cell adhesion molecule	L1CAM
LAMA4	laminin subunit alpha 4	LAMA4
LAMB1	laminin subunit beta 1	LAMB1
LAMC1	laminin subunit gamma 1	LAMC1
LPL	lymphocyte cytosolic protein 1	LCP1
LMAN1	lectin, mannose binding 1	LMAN1
LOX	lysyl oxidase	LOX
MAMDC2	MAM domain containing 2	MAMDC2
MANF	mesencephalic astrocyte derived neurotrophic factor	MANF
MCFD2	multiple coagulation factor deficiency 2, ER cargo receptor complex subunit	MCFD2
MCM3	minichromosome maintenance complex component 3	MCM3
MINPP1	multiple inositol-polyphosphate phosphatase 1	MINPP1
MYDGF	myeloid derived growth factor	MYDGF
NUCB2	nucleobindin 2	NUCB2
LEPRE1	prolyl 3-hydroxylase 1	P3H1
P4HB	prolyl 4-hydroxylase subunit beta	P4HB
PCSK9	proprotein convertase subtilisin/kexin type 9	PCSK9
PDIA3	protein disulfide isomerase family A member 3	PDIA3
PDIA4	protein disulfide isomerase family A member 4	PDIA4
PDIA6	protein disulfide isomerase family A member 6	PDIA6
PLOD1	procollagen-lysine,2-oxoglutarate 5-dioxygenase 1	PLOD1
PLOD2	procollagen-lysine,2-oxoglutarate 5-dioxygenase 2	PLOD2
PLOD3	procollagen-lysine,2-oxoglutarate 5-dioxygenase 3	PLOD3
PPIB	peptidylprolyl isomerase B	PPIB
PPIC	peptidylprolyl isomerase C	PPIC
PRKCSH	protein kinase C substrate 80K-H	PRKCSH
RPN2	proteasome 26S subunit, non-ATPase 1	PSMD1
PXDN	peroxidasin	PXDN
RCN1	regulator of calcineurin 1	RCAN1
RPL11	ribosomal protein L11	RPL11
RPL12	ribosomal protein L12	RPL12
RPL22	ribosomal protein L22	RPL22
RPL38	ribosomal protein L38	RPL38
RPS16	ribosomal protein S16	RPS16
RPS3	ribosomal protein S3	RPS3
SERPINH1	serpin family H member 1	SERPINH1
PSAP	surfactant protein A2	SFTPA2
SIL1	SIL1 nucleotide exchange factor	SIL1
SLC3A2	solute carrier family 3 member 2	SLC3A2
STC2	stanniocalcin 2	STC2
TGFBI	transforming growth factor beta induced	TGFBI
THBS1	thrombospondin 1	THBS1
TOR1B	torsin family 1 member B	TOR1B
TXNDC12	thioredoxin domain containing 12	TXNDC12
TXNDC5	thioredoxin domain containing 5	TXNDC5
UTS2	urotensin 2	UTS2
VDAC2	voltage dependent anion channel 2	VDAC2

## Sheet: Sheet3
Lamin-B2
Heterogeneous nuclear ribonucleoprotein D-like
Protocadherin Fat 2
Sequestosome-1
Ras-related protein Rab-6A;Ras-related protein Rab-6B;Ras-related protein Rab-39A
40S ribosomal protein S11
Histone deacetylase 1;Histone deacetylase 2
60S ribosomal protein L26;60S ribosomal protein L26-like 1
40S ribosomal protein S27
SAP domain-containing ribonucleoprotein
Serine protease inhibitor Kazal-type 6
Non-histone chromosomal protein HMG-14
Macrophage migration inhibitory factor
Dermcidin;Survival-promoting peptide;DCD-1
Multifunctional methyltransferase subunit TRM112-like protein
Dynein light chain 1, cytoplasmic;Dynein light chain 2, cytoplasmic
60S ribosomal protein L37a
PHD finger-like domain-containing protein 5A
Ribonucleoside-diphosphate reductase large subunit
DNA replication licensing factor MCM6
Serine/threonine-protein phosphatase 5
BTB/POZ domain-containing protein KCTD6
U2 small nuclear ribonucleoprotein A
Stathmin-2
Beta-1,4-glucuronyltransferase 1
Glutathione S-transferase Mu 2
Isopentenyl-diphosphate Delta-isomerase 1
Aldo-keto reductase family 1 member C1;Aldo-keto reductase family 1 member C2
Glyoxylate reductase/hydroxypyruvate reductase
Chromobox protein homolog 1
Prefoldin subunit 2
GMP synthase [glutamine-hydrolyzing]
Protein SEC13 homolog
Density-regulated protein
Eukaryotic translation initiation factor 3 subunit I
26S protease regulatory subunit 7
BAG family molecular chaperone regulator 2
Heat shock 70 kDa protein 4L
Ninein
Thioredoxin domain-containing protein 12
Aldehyde dehydrogenase X, mitochondrial
Prefoldin subunit 5
D-3-phosphoglycerate dehydrogenase
Translation machinery-associated protein 7
Complement C4-B;Complement C4 beta chain;Complement C4-B alpha chain;C4a anaphylatoxin;C4b-B;C4d-B;Complement C4 gamma chain;Complement C4-A;Complement C4 beta chain;Complement C4-A alpha chain;C4a anaphylatoxin;C4b-A;C4d-A;Complement C4 gamma chain
Thimet oligopeptidase
Peptidyl-prolyl cis-trans isomerase NIMA-interacting 4
Sorting nexin-12
Cellular nucleic acid-binding protein
Xin actin-binding repeat-containing protein 2
Glutamate--cysteine ligase regulatory subunit
Protein ERGIC-53
40S ribosomal protein S15a
1,4-alpha-glucan-branching enzyme
Nardilysin
Ataxin-10
Cytosolic acyl coenzyme A thioester hydrolase
Noelin
Ubiquitin-conjugating enzyme E2 R2
Prothymosin alpha;Prothymosin alpha, N-terminally processed;Thymosin alpha-1
WD repeat-containing protein 61;WD repeat-containing protein 61, N-terminally processed
Tubulin--tyrosine ligase-like protein 12
26S proteasome non-ATPase regulatory subunit 1
Exportin-T
Apolipoprotein C-III
Myb/SANT-like DNA-binding domain-containing protein 4
C-1-tetrahydrofolate synthase, cytoplasmic;Methylenetetrahydrofolate dehydrogenase;Methenyltetrahydrofolate cyclohydrolase;Formyltetrahydrofolate synthetase;C-1-tetrahydrofolate synthase, cytoplasmic, N-terminally processed
NudC domain-containing protein 2
Protein-lysine 6-oxidase
Tubulin alpha-1C chain
Peptidyl-prolyl cis-trans isomerase FKBP3
Actin-related protein 2/3 complex subunit 5
Solute carrier family 22 member 10
Ankyrin repeat domain-containing protein 27
cAMP-dependent protein kinase type I-alpha regulatory subunit;cAMP-dependent protein kinase type I-alpha regulatory subunit, N-terminally processed
Isochorismatase domain-containing protein 1
Histone acetyltransferase type B catalytic subunit
Proteasome subunit beta type-8
F-actin-capping protein subunit alpha-2
ATP-dependent 6-phosphofructokinase, platelet type
Tyrosine--tRNA ligase, cytoplasmic;Tyrosine--tRNA ligase, cytoplasmic, N-terminally processed
Glucosamine-6-phosphate isomerase 2
Proteasome subunit beta type-7
Ran-specific GTPase-activating protein
Prefoldin subunit 4
NAD(P)H dehydrogenase [quinone] 1
Hemoglobin subunit alpha
Putative deoxyribonuclease TATDN1
High mobility group protein B3
Probable ATP-dependent RNA helicase DDX17
Tubulin beta-4A chain
Replication protein A 14 kDa subunit
Carbohydrate sulfotransferase 15
Signal recognition particle 14 kDa protein
Hsc70-interacting protein;Putative protein FAM10A4;Putative protein FAM10A5
NSFL1 cofactor p47
Eukaryotic translation initiation factor 3 subunit A
Dihydropyrimidinase-related protein 1
ATP-dependent RNA helicase DDX1
Nucleolar RNA helicase 2
Elongation factor 1-delta
Activated RNA polymerase II transcriptional coactivator p15
Protein FAM107B
Mitogen-activated protein kinase 1
Sulfhydryl oxidase 2
Four and a half LIM domains protein 1
Eukaryotic peptide chain release factor GTP-binding subunit ERF3A
Periodic tryptophan protein 1 homolog
Phenylalanine--tRNA ligase beta subunit
Calcyclin-binding protein
Serine--tRNA ligase, cytoplasmic
Polyadenylate-binding protein-interacting protein 1
GDP-L-fucose synthase
Septin-9
Drebrin-like protein
SUMO-activating enzyme subunit 2
Epiplakin
Serine/threonine-protein phosphatase PP1-alpha catalytic subunit;Serine/threonine-protein phosphatase PP1-gamma catalytic subunit;Serine/threonine-protein phosphatase PP1-beta catalytic subunit
Keratin, type I cytoskeletal 23
26S proteasome non-ATPase regulatory subunit 7
Prohibitin-2
Ubiquitin-conjugating enzyme E2 L3
LIM and SH3 domain protein 1
V-type proton ATPase subunit G 2;V-type proton ATPase subunit G 1
Transaldolase
Pyrroline-5-carboxylate reductase 3
Replication protein A 70 kDa DNA-binding subunit;Replication protein A 70 kDa DNA-binding subunit, N-terminally processed
Sorbitol dehydrogenase
Tyrosine-protein kinase receptor UFO
DnaJ homolog subfamily B member 11
Macrophage-capping protein
Proteasome-associated protein ECM29 homolog
Histone-binding protein RBBP4
Heterogeneous nuclear ribonucleoprotein U
Heat shock protein 75 kDa, mitochondrial
Tubulin beta-3 chain
60S ribosomal protein L15
Sialidase-1
Eukaryotic translation initiation factor 2 subunit 2
Aminopeptidase B
Actin-related protein 2/3 complex subunit 1B
60 kDa SS-A/Ro ribonucleoprotein
Chitinase domain-containing protein 1
Actin, alpha cardiac muscle 1;Actin, alpha skeletal muscle;Actin, aortic smooth muscle;Actin, gamma-enteric smooth muscle
Tubulin alpha-4A chain
Aspartate--tRNA ligase, cytoplasmic
Heterogeneous nuclear ribonucleoprotein Q
Heterogeneous nuclear ribonucleoprotein R
Ribonuclease T2
Tissue alpha-L-fucosidase
Actin-related protein 2/3 complex subunit 1A
Nucleoplasmin-3
Eukaryotic peptide chain release factor subunit 1
Heterogeneous nuclear ribonucleoprotein L
Histone-binding protein RBBP7
Splicing factor 3A subunit 3
Dihydropyrimidinase-related protein 3
Spermidine synthase
Poly(rC)-binding protein 2;Poly(rC)-binding protein 3
Histidine triad nucleotide-binding protein 1
DNA topoisomerase 1
Staphylococcal nuclease domain-containing protein 1
Platelet-activating factor acetylhydrolase IB subunit gamma
U6 snRNA-associated Sm-like protein LSm8
Alanine--tRNA ligase, cytoplasmic
Prostaglandin E synthase 3
60S ribosomal protein L23a
Crk-like protein
Proliferating cell nuclear antigen
60S ribosomal protein L19
26S protease regulatory subunit 10B
Creatine kinase B-type
26S protease regulatory subunit 4
Niban-like protein 1
Small nuclear ribonucleoprotein Sm D2
Farnesyl pyrophosphate synthase
Elongation factor 1-alpha 2
Polyadenylate-binding protein 2
Histone H1.3
Vesicle-fusing ATPase
Eukaryotic translation initiation factor 3 subunit M
Pterin-4-alpha-carbinolamine dehydratase
Glutamate-rich WD repeat-containing protein 1
CTP synthase 1
26S proteasome non-ATPase regulatory subunit 5
Alpha-centractin
Y-box-binding protein 3
26S proteasome non-ATPase regulatory subunit 3
Platelet-activating factor acetylhydrolase IB subunit beta
Importin-7
THO complex subunit 4
U4/U6.U5 tri-snRNP-associated protein 2
60S ribosomal protein L31
Methionine adenosyltransferase 2 subunit beta
Transforming protein RhoA;Rho-related GTP-binding protein RhoC;Rho-related GTP-binding protein RhoB
Thioredoxin-like protein 1
Mitotic checkpoint protein BUB3
T-complex protein 1 subunit delta
Glutathione S-transferase omega-1
Tropomyosin beta chain
Heat shock protein HSP 90-alpha
40S ribosomal protein S30
Heat shock protein HSP 90-beta
Heat shock protein 105 kDa
F-actin-capping protein subunit beta
Beta-galactosidase
Myosin light polypeptide 6
Glycogen phosphorylase, brain form
Actin-related protein 2/3 complex subunit 2
Multifunctional protein ADE2;Phosphoribosylaminoimidazole-succinocarboxamide synthase;Phosphoribosylaminoimidazole carboxylase
U6 snRNA-associated Sm-like protein LSm5
T-complex protein 1 subunit epsilon
Transportin-1
dCTP pyrophosphatase 1
Cell division control protein 42 homolog
Destrin
ADP-ribosylation factor-like protein 3
Semaphorin-3C
Asparagine--tRNA ligase, cytoplasmic
T-complex protein 1 subunit theta
Thioredoxin-dependent peroxide reductase, mitochondrial
NHP2-like protein 1;NHP2-like protein 1, N-terminally processed
Xaa-Pro aminopeptidase 1
Importin subunit alpha-1
Inositol monophosphatase 1
Metallothionein-2;Metallothionein-1X;Metallothionein-1M;Metallothionein-1G;Metallothionein-1E
Polyadenylate-binding protein 4
Fibrillin-2
Cold-inducible RNA-binding protein
Heterogeneous nuclear ribonucleoprotein A1;Heterogeneous nuclear ribonucleoprotein A1, N-terminally processed;Heterogeneous nuclear ribonucleoprotein A1-like 2
Sodium/potassium-transporting ATPase subunit beta-1
F-actin-capping protein subunit alpha-1
NEDD8
Serine hydroxymethyltransferase, mitochondrial
Spermine synthase
Neural cell adhesion molecule 2
Periostin
Biliverdin reductase A
RuvB-like 1
Neutral alpha-glucosidase AB
Elongation factor 1-beta
Glutathione S-transferase Mu 3
60S ribosomal protein L18a
COP9 signalosome complex subunit 3
Ubiquitin-conjugating enzyme E2 N;Putative ubiquitin-conjugating enzyme E2 N-like
Nascent polypeptide-associated complex subunit alpha, muscle-specific form;Nascent polypeptide-associated complex subunit alpha
Serine hydroxymethyltransferase, cytosolic
Profilin-2
60S ribosomal protein L7
Ribose-phosphate pyrophosphokinase 1;Ribose-phosphate pyrophosphokinase 2;Ribose-phosphate pyrophosphokinase 3
Serine/threonine-protein phosphatase 2A activator
SH3 domain-binding glutamic acid-rich-like protein 3
Adenylosuccinate lyase
Inosine-5-monophosphate dehydrogenase 2
COP9 signalosome complex subunit 4
26S protease regulatory subunit 6A
Ubiquitin-like protein ISG15
Ubiquitin-protein ligase E3B
116 kDa U5 small nuclear ribonucleoprotein component
Tumor necrosis factor receptor superfamily member 11B
Clathrin heavy chain 1
Vasorin
GTP-binding nuclear protein Ran
Eukaryotic initiation factor 4A-I
60S ribosomal protein L14
40S ribosomal protein S10;Putative 40S ribosomal protein S10-like
Exostosin-like 2;Processed exostosin-like 2
40S ribosomal protein S19
5-nucleotidase domain-containing protein 1
Cystathionine beta-synthase
Nuclear migration protein nudC
Coatomer subunit beta
Proteasome subunit alpha type-4
Pyridoxal kinase
Eukaryotic translation initiation factor 3 subunit B
Myosin regulatory light chain 12A;Myosin regulatory light chain 12B
Cyclin-dependent kinase inhibitor 2A
Inorganic pyrophosphatase
Kynureninase
40S ribosomal protein SA
60S ribosomal protein L38
Elongation factor 2
Collagen alpha-1(VI) chain
Basic leucine zipper and W2 domain-containing protein 2
60S ribosomal protein L6
Chloride intracellular channel protein 4
Elongation factor 1-gamma
COP9 signalosome complex subunit 8
Stress-induced-phosphoprotein 1
Prostaglandin reductase 1
60S ribosomal protein L7a
26S proteasome non-ATPase regulatory subunit 11
Nucleoside diphosphate kinase A
NADP-dependent malic enzyme
Plasminogen activator inhibitor 1 RNA-binding protein
Exportin-1
Nucleoside diphosphate kinase B;Putative nucleoside diphosphate kinase
Tissue factor pathway inhibitor
40S ribosomal protein S3
Dihydropyrimidinase-related protein 2
DNA replication licensing factor MCM2
High mobility group protein B2
Hsp90 co-chaperone Cdc37;Hsp90 co-chaperone Cdc37, N-terminally processed
Ubiquitin-like modifier-activating enzyme 1
Serine/threonine-protein phosphatase 2A catalytic subunit alpha isoform;Serine/threonine-protein phosphatase 2A catalytic subunit beta isoform
Proteasome activator complex subunit 3
60S ribosomal protein L22
RNA-binding protein 8A
Programmed cell death protein 5
ATP-citrate synthase
Methionine aminopeptidase 2
Eukaryotic translation initiation factor 3 subunit L
Heat shock protein beta-1
Ras GTPase-activating-like protein IQGAP1
Partner of Y14 and mago
Serine-threonine kinase receptor-associated protein
Splicing factor 3B subunit 4
Thioredoxin reductase 1, cytoplasmic
Exportin-2
40S ribosomal protein S8
Heterogeneous nuclear ribonucleoproteins A2/B1
Protein arginine N-methyltransferase 1
Transcription factor BTF3 homolog 4
DNA replication licensing factor MCM4
40S ribosomal protein S2
60S ribosomal protein L10
Malate dehydrogenase, cytoplasmic
Pyruvate kinase PKM
T-complex protein 1 subunit gamma
Alcohol dehydrogenase [NADP(+)]
Ubiquitin-conjugating enzyme E2 A
Importin subunit beta-1
Tubulin beta chain
40S ribosomal protein S28
S-phase kinase-associated protein 1
Septin-2
Protein Dr1
60S acidic ribosomal protein P2
T-complex protein 1 subunit zeta
N-alpha-acetyltransferase 50
Adenylate kinase isoenzyme 1
Tripeptidyl-peptidase 2
Importin-5
60S ribosomal protein L11
Glucosamine 6-phosphate N-acetyltransferase
Alpha-synuclein
Serpin B5
Fatty acid synthase;[Acyl-carrier-protein] S-acetyltransferase;[Acyl-carrier-protein] S-malonyltransferase;3-oxoacyl-[acyl-carrier-protein] synthase;3-oxoacyl-[acyl-carrier-protein] reductase;3-hydroxyacyl-[acyl-carrier-protein] dehydratase;Enoyl-[acyl-carrier-protein] reductase;Oleoyl-[acyl-carrier-protein] hydrolase
Elongation factor 1-alpha 1;Putative elongation factor 1-alpha-like 3
Ubiquitin carboxyl-terminal hydrolase 14
Heat shock 70 kDa protein 4
Protein mago nashi homolog 2;Protein mago nashi homolog
60S ribosomal protein L17
Ribonuclease inhibitor
Eukaryotic translation initiation factor 5
Gamma-glutamyl hydrolase
Histone chaperone ASF1A
Peroxiredoxin-1
Bifunctional purine biosynthesis protein PURH;Phosphoribosylaminoimidazolecarboxamide formyltransferase;IMP cyclohydrolase
Heterogeneous nuclear ribonucleoprotein K
Histidine--tRNA ligase, cytoplasmic
Proteasome activator complex subunit 2
Microtubule-associated protein RP/EB family member 1
Tubulin alpha-1A chain;Tubulin alpha-3E chain
Polyadenylate-binding protein 1
Threonine--tRNA ligase, cytoplasmic
BolA-like protein 2
Interleukin enhancer-binding factor 2
Spliceosome RNA helicase DDX39B
Beta-2-microglobulin;Beta-2-microglobulin form pI 5.3
Lactoylglutathione lyase
Tumor protein D54
Proteasome subunit alpha type-7
Twinfilin-1
Adenylyl cyclase-associated protein 1
40S ribosomal protein S25
Translationally-controlled tumor protein
40S ribosomal protein S3a
Multiple coagulation factor deficiency protein 2
Hematological and neurological expressed 1 protein;Hematological and neurological expressed 1 protein, N-terminally processed
Protein S100-A4
D-dopachrome decarboxylase;D-dopachrome decarboxylase-like protein
Exosome complex component RRP42
Splicing factor U2AF 65 kDa subunit
Protein CutA
40S ribosomal protein S26
Splicing factor 1
SUMO-activating enzyme subunit 1;SUMO-activating enzyme subunit 1, N-terminally processed
Cytosol aminopeptidase
Voltage-dependent anion-selective channel protein 2
Calponin-3
Talin-1
Ras and Rab interactor 2
Exosome complex component RRP4
Glyceraldehyde-3-phosphate dehydrogenase
Eukaryotic translation initiation factor 1b
CAD protein;Glutamine-dependent carbamoyl-phosphate synthase;Aspartate carbamoyltransferase;Dihydroorotase
Plastin-3
Aminoacyl tRNA synthase complex-interacting multifunctional protein 1;Endothelial monocyte-activating polypeptide 2
ADP-ribosylation factor 3;ADP-ribosylation factor 1;ADP-ribosylation factor 5;ADP-ribosylation factor 4
Heterogeneous nuclear ribonucleoprotein D0
14 kDa phosphohistidine phosphatase
Glutamine--fructose-6-phosphate aminotransferase [isomerizing] 1
Proteasome activator complex subunit 1
ATP-dependent RNA helicase A
RNA-binding protein FUS
Filamin-A
Transmembrane protein 26
T-complex protein 1 subunit alpha
Secretogranin-2;Secretoneurin;Manserin
Extended synaptotagmin-1
40S ribosomal protein S9
Twinfilin-2
HLA class I histocompatibility antigen, A-3 alpha chain;Putative HLA class I histocompatibility antigen, alpha chain H
UV excision repair protein RAD23 homolog B
Cysteine and glycine-rich protein 1
Nucleosome assembly protein 1-like 1
Far upstream element-binding protein 1
60S ribosomal protein L12
Protein arginine N-methyltransferase 5;Protein arginine N-methyltransferase 5, N-terminally processed
Myosin-9
AP-2 complex subunit beta;AP-1 complex subunit beta-1
RuvB-like 2
Olfactomedin-like protein 2A
Programmed cell death 6-interacting protein
U6 snRNA-associated Sm-like protein LSm3
Tropomyosin alpha-1 chain
Vacuolar protein sorting-associated protein 26A
LanC-like protein 1
Eukaryotic translation initiation factor 2 subunit 1
Biglycan
Insulin-degrading enzyme
40S ribosomal protein S13
Eukaryotic translation initiation factor 1
Renin receptor
Eukaryotic translation initiation factor 4H
Leucine-rich repeat-containing protein 59
Keratin, type II cytoskeletal 7
Eukaryotic translation initiation factor 3 subunit G
S-adenosylmethionine synthase isoform type-2
Tumor protein D52
Tryptophan--tRNA ligase, cytoplasmic;T1-TrpRS;T2-TrpRS
Peroxiredoxin-5, mitochondrial
Small ubiquitin-related modifier 1;Small ubiquitin-related modifier
Transitional endoplasmic reticulum ATPase
Peroxiredoxin-6
FACT complex subunit SSRP1
Transcription factor BTF3
UPF0587 protein C1orf123
Isoleucine--tRNA ligase, cytoplasmic
Heterogeneous nuclear ribonucleoprotein A/B
Enolase-phosphatase E1
Carbonyl reductase [NADPH] 1
Tropomyosin alpha-4 chain
U1 small nuclear ribonucleoprotein 70 kDa
X-ray repair cross-complementing protein 5
26S protease regulatory subunit 8;Spermatogenesis-associated protein 5
Peptidyl-prolyl cis-trans isomerase FKBP4;Peptidyl-prolyl cis-trans isomerase FKBP4, N-terminally processed
Caprin-1
Galectin-1
Heterogeneous nuclear ribonucleoprotein F;Heterogeneous nuclear ribonucleoprotein F, N-terminally processed
60S ribosomal protein L8
Glutathione S-transferase P
60S ribosomal protein L28
Voltage-dependent anion-selective channel protein 3
Histone H1.5
Chromobox protein homolog 3
Proteasome subunit alpha type-2
RNA-binding motif protein, X chromosome;RNA-binding motif protein, X chromosome, N-terminally processed;RNA binding motif protein, X-linked-like-1
14-3-3 protein sigma
Tropomodulin-3
Actin-like protein 6A
Nephronectin
40S ribosomal protein S20
Cullin-associated NEDD8-dissociated protein 1
Ras GTPase-activating protein-binding protein 1
Spectrin beta chain, non-erythrocytic 1
60S ribosomal protein L10a
Heterogeneous nuclear ribonucleoprotein A3
Isocitrate dehydrogenase [NADP] cytoplasmic
Arylsulfatase A;Arylsulfatase A component B;Arylsulfatase A component C
Ras-related protein Rab-7a
Poly(ADP-ribose) glycohydrolase ARH3
Proteasome subunit beta type-5
Far upstream element-binding protein 2
Phosphatidylethanolamine-binding protein 1;Hippocampal cholinergic neurostimulating peptide
Cofilin-1
Eukaryotic translation initiation factor 6
Coatomer subunit delta
Protein SET
DNA-(apurinic or apyrimidinic site) lyase;DNA-(apurinic or apyrimidinic site) lyase, mitochondrial
Transgelin-2
Glutamate--cysteine ligase catalytic subunit
Phosphoribosylformylglycinamidine synthase
Endoplasmic reticulum resident protein 29
Glutaredoxin-1
Lupus La protein
Calreticulin
Filamin-B
Intraflagellar transport protein 25 homolog
Proliferation-associated protein 2G4
Transcription intermediary factor 1-beta
Short transient receptor potential channel 6
Beta-1,4-galactosyltransferase 5
Heterogeneous nuclear ribonucleoprotein U-like protein 2
Alpha-actinin-4
N(G),N(G)-dimethylarginine dimethylaminohydrolase 1
Nucleoprotein TPR
Adenosylhomocysteinase
Neurolysin, mitochondrial
Lysosomal Pro-X carboxypeptidase
Acylamino-acid-releasing enzyme
Proteasome subunit alpha type-6
Glucose-6-phosphate isomerase
Hypoxanthine-guanine phosphoribosyltransferase
Obg-like ATPase 1
Profilin-1
Roundabout homolog 1
Proteasome subunit beta type-3
Nuclease-sensitive element-binding protein 1
Transgelin
Eukaryotic translation initiation factor 3 subunit J
Arginine--tRNA ligase, cytoplasmic
60S acidic ribosomal protein P1
Katanin p60 ATPase-containing subunit A-like 2
60S ribosomal protein L23
14-3-3 protein theta
Heterogeneous nuclear ribonucleoproteins C1/C2;Heterogeneous nuclear ribonucleoprotein C-like 1;Heterogeneous nuclear ribonucleoprotein C-like 3;Heterogeneous nuclear ribonucleoprotein C-like 2;Heterogeneous nuclear ribonucleoprotein C-like 4
60S ribosomal protein L27a
Phenylalanine--tRNA ligase alpha subunit
Prolyl 3-hydroxylase OGFOD1
S-methyl-5-thioadenosine phosphorylase
Myotrophin
Tropomyosin alpha-3 chain
Eukaryotic translation initiation factor 2 subunit 3;Putative eukaryotic translation initiation factor 2 subunit 3-like protein
Low molecular weight phosphotyrosine protein phosphatase
WD repeat-containing protein 5
Tubulin beta-2B chain
Bifunctional glutamate/proline--tRNA ligase;Glutamate--tRNA ligase;Proline--tRNA ligase
Coagulation factor XIII A chain
Tripeptidyl-peptidase 1
Chromodomain-helicase-DNA-binding protein 4;Chromodomain-helicase-DNA-binding protein 3;Chromodomain-helicase-DNA-binding protein 5
Dynein light chain roadblock-type 1
Src substrate cortactin
Ezrin
Actin, cytoplasmic 2;Actin, cytoplasmic 2, N-terminally processed
Adenylosuccinate synthetase isozyme 2
Nucleophosmin
Aspartate aminotransferase, cytoplasmic
Glutaredoxin-3
40S ribosomal protein S23
Acyl-CoA-binding protein
Coactosin-like protein
Peroxiredoxin-2
T-complex protein 1 subunit beta
Clusterin;Clusterin beta chain;Clusterin alpha chain
Trifunctional purine biosynthetic protein adenosine-3;Phosphoribosylamine--glycine ligase;Phosphoribosylformylglycinamidine cyclo-ligase;Phosphoribosylglycinamide formyltransferase
Protein CDV3 homolog
RNA-binding protein EWS
Protein phosphatase 1 regulatory subunit 14B
High mobility group protein B1
Eukaryotic translation initiation factor 2A;Eukaryotic translation initiation factor 2A, N-terminally processed
Fructose-bisphosphate aldolase C
60S acidic ribosomal protein P0;60S acidic ribosomal protein P0-like
Eukaryotic translation initiation factor 3 subunit F
V-type proton ATPase subunit S1
Sialic acid synthase
Fructose-bisphosphate aldolase A
Cysteine and histidine-rich domain-containing protein 1
Thrombospondin-4;Cartilage oligomeric matrix protein
Tumor necrosis factor receptor superfamily member 12A
Creatine kinase U-type, mitochondrial
ATP-dependent 6-phosphofructokinase, muscle type
14-3-3 protein epsilon
Proteasome subunit alpha type-3
28 kDa heat- and acid-stable phosphoprotein
Beta-mannosidase
Proteasome subunit beta type-4
Serglycin
Signal recognition particle 9 kDa protein
Ribosome maturation protein SBDS
Cofilin-2
Acetyl-CoA acetyltransferase, cytosolic
Ribosyldihydronicotinamide dehydrogenase [quinone]
Spectrin alpha chain, non-erythrocytic 1
Tubulin beta-4B chain
Amyloid beta A4 protein;N-APP;Soluble APP-alpha;Soluble APP-beta;C99;Beta-amyloid protein 42;Beta-amyloid protein 40;C83;P3(42);P3(40);C80;Gamma-secretase C-terminal fragment 59;Gamma-secretase C-terminal fragment 57;Gamma-secretase C-terminal fragment 50;C31
40S ribosomal protein S12
Vinculin
Legumain
Leucine--tRNA ligase, cytoplasmic
Protein disulfide-isomerase A4
Ras-related protein Rab-1B;Ras-related protein Rab-1A;Putative Ras-related protein Rab-1C
Chloride intracellular channel protein 1
Eukaryotic translation initiation factor 1A, X-chromosomal;Eukaryotic translation initiation factor 1A, Y-chromosomal
Nucleosome assembly protein 1-like 4
Purine nucleoside phosphorylase
Beta-hexosaminidase subunit alpha
Twisted gastrulation protein homolog 1
40S ribosomal protein S18
Semaphorin-3F
Rho GDP-dissociation inhibitor 1
Glypican-1;Secreted glypican-1
Proteasome subunit beta type-2
Protein TFG
Actin-related protein 3
Follistatin-related protein 4
Guanine nucleotide-binding protein subunit beta-2-like 1;Guanine nucleotide-binding protein subunit beta-2-like 1, N-terminally processed
40S ribosomal protein S16
Glutathione reductase, mitochondrial
Vacuolar protein sorting-associated protein 35
Glucose-6-phosphate 1-dehydrogenase
Protein canopy homolog 2
Asparagine synthetase [glutamine-hydrolyzing]
Microtubule-associated protein 4
4-trimethylaminobutyraldehyde dehydrogenase
Alcohol dehydrogenase class-3
Puromycin-sensitive aminopeptidase
WD repeat-containing protein 1
Scaffold attachment factor B1
60S ribosomal protein L13a;Putative 60S ribosomal protein L13a protein RPL13AP3
Protein RCC2
60S ribosomal protein L32
Hepatoma-derived growth factor
Acidic leucine-rich nuclear phosphoprotein 32 family member A
Calpastatin
Argininosuccinate synthase
6-phosphogluconate dehydrogenase, decarboxylating
Fatty acid-binding protein, epidermal
Serine/threonine-protein phosphatase 2A 55 kDa regulatory subunit B alpha isoform;Serine/threonine-protein phosphatase 2A 55 kDa regulatory subunit B delta isoform;Serine/threonine-protein phosphatase 2A 55 kDa regulatory subunit B beta isoform
Rab GDP dissociation inhibitor beta
Leukotriene A-4 hydrolase
Podocalyxin-like protein 2
Adenylate kinase 2, mitochondrial;Adenylate kinase 2, mitochondrial, N-terminally processed
Peptidyl-prolyl cis-trans isomerase FKBP1A
40S ribosomal protein S5;40S ribosomal protein S5, N-terminally processed
Putative heat shock protein HSP 90-beta 2
40S ribosomal protein S24
Enhancer of rudimentary homolog
Transformer-2 protein homolog beta
Alpha-enolase
Splicing factor 3B subunit 1
BTB/POZ domain-containing protein KCTD12
Laminin subunit alpha-5
Thioredoxin domain-containing protein 17
Aldo-keto reductase family 1 member C3
Splicing factor 3B subunit 3
Hydroxyacyl-coenzyme A dehydrogenase, mitochondrial
Peptidyl-prolyl cis-trans isomerase-like 3
Gelsolin
Moesin
Astrocytic phosphoprotein PEA-15
DNA-dependent protein kinase catalytic subunit
Fascin
U6 snRNA-associated Sm-like protein LSm2
60S ribosomal protein L21
Insulin-like growth factor-binding protein 3
Serine/threonine-protein phosphatase CPPED1
Follistatin-related protein 3
60S ribosomal protein L3
Caldesmon
Transcriptional activator protein Pur-alpha
14-3-3 protein gamma;14-3-3 protein gamma, N-terminally processed
Myosin-14
Aconitate hydratase, mitochondrial
Glycylpeptide N-tetradecanoyltransferase 1
Syndecan-4
Septin-7
Proteasome subunit beta type-6
Serine/arginine-rich splicing factor 3
Actin-related protein 2
60S ribosomal protein L30
Nuclear autoantigenic sperm protein
Gamma-enolase
Endoplasmin
Stathmin
Glycine--tRNA ligase
Activator of 90 kDa heat shock protein ATPase homolog 1
ADP-sugar pyrophosphatase
ATP synthase subunit beta, mitochondrial
Interleukin enhancer-binding factor 3
Putative heat shock protein HSP 90-beta 4
Phosphoglycerate mutase 1
Peptidyl-prolyl cis-trans isomerase NIMA-interacting 1
Group XV phospholipase A2
Protein-lysine N-methyltransferase N6AMT2
S-formylglutathione hydrolase
Actin, cytoplasmic 1;Actin, cytoplasmic 1, N-terminally processed
Hematological and neurological expressed 1-like protein
UMP-CMP kinase
U5 small nuclear ribonucleoprotein 200 kDa helicase
Sodium/potassium-transporting ATPase subunit alpha-3
X-ray repair cross-complementing protein 6
Epididymal secretory protein E1
Succinate dehydrogenase [ubiquinone] flavoprotein subunit, mitochondrial
Neuroserpin
ELAV-like protein 1
Eukaryotic translation initiation factor 4B
Eukaryotic translation initiation factor 5A-1;Eukaryotic translation initiation factor 5A-1-like
Actin-related protein 2/3 complex subunit 4
Laminin subunit alpha-4
Stress-70 protein, mitochondrial
Syntaxin-binding protein 1
Core-binding factor subunit beta
N-alpha-acetyltransferase 10
Neuroblast differentiation-associated protein AHNAK
CD44 antigen
Phosphoglycerate kinase 1
Glutamate dehydrogenase 1, mitochondrial
Endothelial differentiation-related factor 1
Thioredoxin
Fumarate hydratase, mitochondrial
Tubulin beta-8 chain
Collagen alpha-1(V) chain
Connective tissue growth factor
Carbamoyl-phosphate synthase [ammonia], mitochondrial
Thrombospondin-1
40S ribosomal protein S21
Ubiquitin thioesterase OTUB1
14-3-3 protein zeta/delta
Basement membrane-specific heparan sulfate proteoglycan core protein;Endorepellin;LG3 peptide
RNA-binding protein 3
Cytoplasmic aconitate hydratase
Nucleolin
Programmed cell death protein 6
Protein disulfide-isomerase A6
Heterogeneous nuclear ribonucleoprotein H;Heterogeneous nuclear ribonucleoprotein H, N-terminally processed
Lamin-B1
Splicing factor 3A subunit 1
Dystroglycan;Alpha-dystroglycan;Beta-dystroglycan
Protein disulfide-isomerase
60S ribosomal protein L4
Ubiquitin-40S ribosomal protein S27a;Ubiquitin;40S ribosomal protein S27a;Polyubiquitin-C;Ubiquitin;Polyubiquitin-B;Ubiquitin;Ubiquitin-60S ribosomal protein L40;Ubiquitin;60S ribosomal protein L40
Agrin;Agrin N-terminal 110 kDa subunit;Agrin C-terminal 110 kDa subunit;Agrin C-terminal 90 kDa fragment;Agrin C-terminal 22 kDa fragment
Prefoldin subunit 6
Nicotinamide phosphoribosyltransferase
Acid ceramidase;Acid ceramidase subunit alpha;Acid ceramidase subunit beta
Phosphoglucomutase-1
Hydroxymethylglutaryl-CoA synthase, cytoplasmic
40S ribosomal protein S14
Histidine triad nucleotide-binding protein 2, mitochondrial
DNA damage-binding protein 1
Collagen alpha-1(I) chain
Proteasome subunit beta type-1
Cytosolic non-specific dipeptidase
Methylosome protein 50
Matrin-3
14-3-3 protein beta/alpha;14-3-3 protein beta/alpha, N-terminally processed
60S ribosomal protein L5
Heat shock 70 kDa protein 6;Putative heat shock 70 kDa protein 7
Thymidylate synthase
Proprotein convertase subtilisin/kexin type 9
Serine/arginine-rich splicing factor 2
Rab GDP dissociation inhibitor alpha
N-acetylgalactosaminyltransferase 7
Eukaryotic initiation factor 4A-II;Eukaryotic initiation factor 4A-II, N-terminally processed
Glycogen phosphorylase, liver form
SUMO-conjugating enzyme UBC9
Lumican
DNA-directed RNA polymerase I subunit RPA34
Vesicular integral-membrane protein VIP36
Beta-enolase
Platelet-activating factor acetylhydrolase IB subunit alpha
Proteasome subunit alpha type-1
Mesothelin;Megakaryocyte-potentiating factor;Mesothelin, cleaved form
Phosphoserine aminotransferase
Thioredoxin domain-containing protein 5
T-complex protein 1 subunit eta
Proteasome subunit alpha type-5
Testican-1
NAD(P)H-hydrate epimerase
Peptidyl-prolyl cis-trans isomerase C
MAM domain-containing protein 2
Transketolase
Heat shock 70 kDa protein 13
Serine/arginine repetitive matrix protein 2
Cytochrome c
Nuclear ubiquitous casein and cyclin-dependent kinase substrate 1
Complement component C9;Complement component C9a;Complement component C9b
Laminin subunit beta-1
Protein deglycase DJ-1
Ubiquitin-conjugating enzyme E2 K
Myosin-10
Procollagen-lysine,2-oxoglutarate 5-dioxygenase 1
Regulator of chromosome condensation
60S ribosomal protein L18
Glutamine synthetase
Dynactin subunit 2
Polypeptide N-acetylgalactosaminyltransferase 2;Polypeptide N-acetylgalactosaminyltransferase 2 soluble form
Eukaryotic translation initiation factor 3 subunit C;Eukaryotic translation initiation factor 3 subunit C-like protein
Prefoldin subunit 3
Complement factor H
Metalloproteinase inhibitor 2
Beta-hexosaminidase subunit beta;Beta-hexosaminidase subunit beta chain B;Beta-hexosaminidase subunit beta chain A
AH receptor-interacting protein
Ubiquitin carboxyl-terminal hydrolase 45
10 kDa heat shock protein, mitochondrial
Glucosamine-6-phosphate isomerase 1
Selenium-binding protein 1
Complement component 1 Q subcomponent-binding protein, mitochondrial
Lysine--tRNA ligase
Prosaposin;Saposin-A;Saposin-B-Val;Saposin-B;Saposin-C;Saposin-D
Golgi membrane protein 1
Flavin reductase (NADPH)
Triosephosphate isomerase
Aldose reductase
Heat shock 70 kDa protein 1A;Heat shock 70 kDa protein 1B
Mesencephalic astrocyte-derived neurotrophic factor
Protein transport protein Sec23A
40S ribosomal protein S17
Collagen alpha-1(XV) chain;Restin;Restin-2;Restin-3;Restin-4
SPARC-related modular calcium-binding protein 1
Procollagen C-endopeptidase enhancer 1
Voltage-dependent anion-selective channel protein 1
Alpha-actinin-1
Peptidyl-prolyl cis-trans isomerase FKBP2
Stanniocalcin-2
Phosphoglycolate phosphatase
Cleavage and polyadenylation specificity factor subunit 5
Transforming growth factor-beta-induced protein ig-h3
Nucleotide exchange factor SIL1
Procollagen-lysine,2-oxoglutarate 5-dioxygenase 2
Bone morphogenetic protein 1
ATP-dependent RNA helicase DDX3X;ATP-dependent RNA helicase DDX3Y
Superoxide dismutase [Cu-Zn]
N-acetylglucosamine-6-sulfatase
Coronin-1C
Guanine nucleotide-binding protein G(I)/G(S)/G(T) subunit beta-1
Coiled-coil domain-containing protein 124
Serpin H1
Ubiquitin-fold modifier 1
Neural cell adhesion molecule L1
Radixin
DnaJ homolog subfamily C member 8
Dihydrolipoyl dehydrogenase, mitochondrial
Ubiquitin carboxyl-terminal hydrolase 5
Huntingtin-interacting protein K
6-phosphogluconolactonase
U5 small nuclear ribonucleoprotein 40 kDa protein
Protein disulfide-isomerase A3
Collagen alpha-1(II) chain;Collagen alpha-1(II) chain;Chondrocalcin
Lamina-associated polypeptide 2, isoforms beta/gamma;Thymopoietin;Thymopentin;Lamina-associated polypeptide 2, isoform alpha;Thymopoietin;Thymopentin
Metalloproteinase inhibitor 1
Uroporphyrinogen decarboxylase
L-lactate dehydrogenase B chain
Phosphoglucomutase-2
45 kDa calcium-binding protein
Na(+)/H(+) exchange regulatory cofactor NHE-RF1
Adapter molecule crk
40S ribosomal protein S4, X isoform
Protein S100-A6
Kinectin
Laminin subunit gamma-1
SPARC-like protein 1
Endoplasmic reticulum resident protein 44
Peptidyl-prolyl cis-trans isomerase B
Nucleobindin-1
Fibulin-1
Prelamin-A/C;Lamin-A/C
Glyoxalase domain-containing protein 4
Mitochondrial import inner membrane translocase subunit Tim13
Serine protease HTRA1
Insulin-like growth factor-binding protein 4
Granulins;Acrogranin;Paragranulin;Granulin-1;Granulin-2;Granulin-3;Granulin-4;Granulin-5;Granulin-6;Granulin-7
C-type lectin domain family 1 member B
WAP four-disulfide core domain protein 1
Actin-related protein 2/3 complex subunit 3
L-lactate dehydrogenase A chain
Peptidyl-prolyl cis-trans isomerase A;Peptidyl-prolyl cis-trans isomerase A, N-terminally processed
Ester hydrolase C11orf54
CD109 antigen
Myristoylated alanine-rich C-kinase substrate
Receptor-type tyrosine-protein phosphatase kappa
14-3-3 protein eta
Collagen alpha-1(XII) chain
Calumenin
Peroxidasin homolog
HLA class I histocompatibility antigen, Cw-7 alpha chain
Collagen alpha-1(VII) chain
Collagen alpha-1(III) chain
Malate dehydrogenase, mitochondrial
SH3 domain-binding glutamic acid-rich-like protein
Reticulocalbin-1
Dipeptidyl peptidase 3
Uncharacterized protein C7orf50
Dipeptidyl peptidase 1;Dipeptidyl peptidase 1 exclusion domain chain;Dipeptidyl peptidase 1 heavy chain;Dipeptidyl peptidase 1 light chain
Deoxyuridine 5-triphosphate nucleotidohydrolase, mitochondrial
Lipoprotein lipase
Palmitoyl-protein thioesterase 1
Putative phospholipase B-like 2;Putative phospholipase B-like 2 32 kDa form;Putative phospholipase B-like 2 45 kDa form
40S ribosomal protein S6
Torsin-1B
Glucosidase 2 subunit beta
Alpha-aminoadipic semialdehyde dehydrogenase
Quinone oxidoreductase
Coagulation factor X;Factor X light chain;Factor X heavy chain;Activated factor Xa heavy chain
Cystatin-C
Serine/arginine-rich splicing factor 1
Cartilage acidic protein 1
Serine/threonine-protein phosphatase 2A 65 kDa regulatory subunit A alpha isoform
Plasma alpha-L-fucosidase
Gamma-glutamylcyclotransferase
Bleomycin hydrolase
Leucine-rich repeat flightless-interacting protein 1
Laminin subunit alpha-1
Nucleobindin-2;Nesfatin-1
Peptidyl-prolyl cis-trans isomerase H
DNA replication licensing factor MCM3
Fibulin-5
Splicing factor U2AF 35 kDa subunit;Splicing factor U2AF 26 kDa subunit
78 kDa glucose-regulated protein
3-ketoacyl-CoA thiolase, mitochondrial
Insulin-like growth factor-binding protein 7
Fibrillin-1
Cathepsin Z
Tubulin-specific chaperone A
Follistatin-related protein 1
60S ribosomal protein L36a-like;60S ribosomal protein L36a
Heat shock cognate 71 kDa protein
Ceroid-lipofuscinosis neuronal protein 5
Alpha-1,3-mannosyl-glycoprotein 4-beta-N-acetylglucosaminyltransferase B
Cadherin-2
Nuclear mitotic apparatus protein 1
Junction plakoglobin
Coatomer subunit epsilon
Annexin A2;Putative annexin A2-like protein
Protein-L-isoaspartate(D-aspartate) O-methyltransferase
Calsyntenin-1;Soluble Alc-alpha;CTF1-alpha
Polypyrimidine tract-binding protein 1
Cathepsin L1;Cathepsin L1 heavy chain;Cathepsin L1 light chain
Vesicle-associated membrane protein 3;Vesicle-associated membrane protein 2
60 kDa heat shock protein, mitochondrial
V-type proton ATPase subunit B, brain isoform
Insulin-like growth factor II;Insulin-like growth factor II;Insulin-like growth factor II Ala-25 Del;Preptin
Beta-1,4-galactosyltransferase 1;Lactose synthase A protein;N-acetyllactosamine synthase;Beta-N-acetylglucosaminylglycopeptide beta-1,4-galactosyltransferase;Beta-N-acetylglucosaminyl-glycolipid beta-1,4-galactosyltransferase;Processed beta-1,4-galactosyltransferase 1
Protein S100-A16
Ubiquitin carboxyl-terminal hydrolase isozyme L3
Omega-amidase NIT2
Acidic leucine-rich nuclear phosphoprotein 32 family member E
Complement factor D
ADP/ATP translocase 3;ADP/ATP translocase 3, N-terminally processed;ADP/ATP translocase 1
Thymosin beta-4;Hematopoietic system regulatory peptide
Glial fibrillary acidic protein
40S ribosomal protein S7
Carboxypeptidase A4
Cathepsin D;Cathepsin D light chain;Cathepsin D heavy chain
Protein CYR61
Alpha-2-macroglobulin
Glia maturation factor beta
Cytochrome b-c1 complex subunit 6, mitochondrial
Brain acid soluble protein 1
WNT1-inducible-signaling pathway protein 2
Tetranectin
Electron transfer flavoprotein subunit alpha, mitochondrial
Phosphatidylinositol transfer protein beta isoform
Splicing factor, proline- and glutamine-rich
Dynein heavy chain 8, axonemal
Anterior gradient protein 2 homolog
Cell growth regulator with EF hand domain protein 1
Prefoldin subunit 1
Collagen alpha-1(XIV) chain
Poly [ADP-ribose] polymerase 1
60S ribosomal protein L9
ATP synthase subunit gamma, mitochondrial
Pirin
Thymosin beta-10
Alpha-catulin
Carboxypeptidase E
Glia-derived nexin
Tubulin alpha-1B chain
Citrate synthase, mitochondrial
Collagen alpha-2(IV) chain;Canstatin
Protein S100-A11;Protein S100-A11, N-terminally processed
Histone H3.1;Histone H3.1t
ATP synthase subunit alpha, mitochondrial
Heterogeneous nuclear ribonucleoprotein A0
La-related protein 1
Sulfhydryl oxidase 1
Plectin
Neuronal pentraxin-1
Reticulocalbin-3
Barrier-to-autointegration factor;Barrier-to-autointegration factor, N-terminally processed
Fibronectin;Anastellin;Ugl-Y1;Ugl-Y2;Ugl-Y3
Pre-mRNA-processing factor 19
Alpha-galactosidase A
Prolyl 3-hydroxylase 1
Cell surface glycoprotein MUC18
UPF0568 protein C14orf166
60S ribosomal protein L24
ADP/ATP translocase 2;ADP/ATP translocase 2, N-terminally processed
Calnexin
Protein NOV homolog
Histone H2A.V;Histone H2A.Z
Procollagen-lysine,2-oxoglutarate 5-dioxygenase 3
Serpin B6
Pre-mRNA-processing-splicing factor 8
Plasminogen activator inhibitor 1
Carboxymethylenebutenolidase homolog
Probable helicase with zinc finger domain
Desmoglein-2
60S ribosomal protein L13
Protein FAM49B
Alpha-N-acetylgalactosaminidase
Drebrin
EGF-containing fibulin-like extracellular matrix protein 1
Peptidyl-prolyl cis-trans isomerase FKBP10
Keratin, type I cytoskeletal 10
Immunoglobulin superfamily member 10
Lysosomal protective protein;Lysosomal protective protein 32 kDa chain;Lysosomal protective protein 20 kDa chain
Cob(I)yrinic acid a,c-diamide adenosyltransferase, mitochondrial
Casein kinase II subunit alpha;Casein kinase II subunit alpha 3
Disintegrin and metalloproteinase domain-containing protein 9
Delta(3,5)-Delta(2,4)-dienoyl-CoA isomerase, mitochondrial
Calcineurin subunit B type 1
Succinyl-CoA:3-ketoacid coenzyme A transferase 1, mitochondrial
Ubiquitin-conjugating enzyme E2 D3;Ubiquitin-conjugating enzyme E2 D2
Elongation factor Tu, mitochondrial
Keratin, type II cytoskeletal 2 epidermal
Enoyl-CoA delta isomerase 1, mitochondrial
Beta-synuclein
Complement C3;Complement C3 beta chain;C3-beta-c;Complement C3 alpha chain;C3a anaphylatoxin;Acylation stimulating protein;Complement C3b alpha chain;Complement C3c alpha chain fragment 1;Complement C3dg fragment;Complement C3g fragment;Complement C3d fragment;Complement C3f fragment;Complement C3c alpha chain fragment 2
Importin-9
Cystatin-B
Alpha-mannosidase 2
Histone H4
Poly(rC)-binding protein 1
Ribosome biogenesis protein WDR12
High mobility group nucleosome-binding domain-containing protein 5
Protein DEK
Trifunctional enzyme subunit beta, mitochondrial;3-ketoacyl-CoA thiolase
Calpain-2 catalytic subunit
DnaJ homolog subfamily A member 1
UV excision repair protein RAD23 homolog A
Annexin A1
Histone H3.3
Unconventional myosin-Ic
Multiple inositol polyphosphate phosphatase 1
Keratin, type II cytoskeletal 1
Dr1-associated corepressor
High mobility group protein HMG-I/HMG-Y
Mannosyl-oligosaccharide 1,2-alpha-mannosidase IA
F-box-like/WD repeat-containing protein TBL1XR1;F-box-like/WD repeat-containing protein TBL1X
39S ribosomal protein L12, mitochondrial
Galectin-3-binding protein
Acidic leucine-rich nuclear phosphoprotein 32 family member B
5-nucleotidase
BRO1 domain-containing protein BROX
Cathepsin B;Cathepsin B light chain;Cathepsin B heavy chain
Cullin-4B;Cullin-4A
Hepatocyte growth factor receptor
Myeloid-derived growth factor
Splicing factor 3B subunit 2
Apoptosis-inducing factor 1, mitochondrial
Histone H2A type 2-A;Histone H2A type 2-C
Ras-related C3 botulinum toxin substrate 1;Ras-related C3 botulinum toxin substrate 3
Keratin, type II cytoskeletal 8
Insulin-like growth factor-binding protein 2
Ephrin type-A receptor 7;Ephrin type-A receptor 10
DNA-directed RNA polymerases I, II, and III subunit RPABC3
Cysteine-rich protein 2
Probable serine carboxypeptidase CPVL
4F2 cell-surface antigen heavy chain
Histone H3.2
Histone H1.2;Histone H1.4
Histone H2B type 1-B;Histone H2B type 2-E;Histone H2B type 1-O;Histone H2B type 1-J;Histone H2B type 3-B
Ras-related protein Rap-1b;Ras-related protein Rap-1A;Ras-related protein Rap-1b-like protein
Cysteine-rich motor neuron 1 protein;Processed cysteine-rich motor neuron 1 protein
60S ribosomal protein L35a
Keratin, type I cytoskeletal 18
Vimentin
Keratin, type I cytoskeletal 9
Lysosomal alpha-mannosidase;Lysosomal alpha-mannosidase A peptide;Lysosomal alpha-mannosidase B peptide;Lysosomal alpha-mannosidase C peptide;Lysosomal alpha-mannosidase D peptide;Lysosomal alpha-mannosidase E peptide
Neurofibromin;Neurofibromin truncated
Urotensin-2
Nucleolar protein 56
Sorcin
Keratin, type II cytoskeletal 78
Histone H2AX;Histone H2A type 2-B;Histone H2A type 1-A
Gamma-interferon-inducible lysosomal thiol reductase
Cytoplasmic dynein 1 heavy chain 1
Centrosomal protein of 290 kDa
Keratin, type I cytoskeletal 19
Keratin, type I cytoskeletal 14
Transforming growth factor beta-1;Latency-associated peptide
DNA mismatch repair protein Msh2
Leukocyte elastase inhibitor
Voltage-dependent calcium channel subunit alpha-2/delta-2;Voltage-dependent calcium channel subunit alpha-2-2;Voltage-dependent calcium channel subunit delta-2
Core histone macro-H2A.1
Histone H1x
Parathymosin
Keratin, type I cytoskeletal 16
Small ubiquitin-related modifier 2;Small ubiquitin-related modifier 3;Small ubiquitin-related modifier 4
60S ribosomal protein L27
Keratin, type II cytoskeletal 6A;Keratin, type II cytoskeletal 6C
Heterogeneous nuclear ribonucleoprotein M
Filaggrin-2
Ribosomal L1 domain-containing protein 1
Histone H1.0;Histone H1.0, N-terminally processed
Basic leucine zipper and W2 domain-containing protein 1
Keratin, type II cytoskeletal 5
Dolichyl-diphosphooligosaccharide--protein glycosyltransferase subunit 2
Potassium-transporting ATPase alpha chain 2
Coiled-coil domain-containing protein 113
Cadherin-13
Sperm protein associated with the nucleus on the X chromosome B/F;Sperm protein associated with the nucleus on the X chromosome A;Sperm protein associated with the nucleus on the X chromosome D;Sperm protein associated with the nucleus on the X chromosome C
WD repeat-containing protein 64
